# Supplementary material for: Electron iso-density surfaces provide a thermodynamically consistent representation of atomic and molecular surfaces
Source: Nat Commun. 2024 Jul 19;15:6086. doi: 10.1038/s41467-024-50408-8 (PMC11271626; doi:10.1038/s41467-024-50408-8)
Supplement: Supplementary file 4 — Supplementary Data 1 [file 41467_2024_50408_MOESM4_ESM.xlsx]

## Sheet: Sheet1
1,1-DIMETHOXYETHANE	131.673	133.39	BUTANE	113.803	115.473
1,1-DIMETHYLCYCLOHEXANE	159.111	162.826	BUTANETHIOL	137.502	137.666
1,1-DIMETHYLCYCLOPENTANE	148.095	150.584	BUTYL ACETATE	175.573	167.492
1,2,4-TRIMETHYLBENZENE	177.827	170.666	cis-1,2-DIMETHYLCYCLOHEXANE	160.005	163.253
1,2-DIMETHYLBENZENE	155.778	151.106	cis-1,3-DIMETHYLCYCLOHEXANE	168.087	168.449
1,3-CYCLOHEXADIENE	116.075	122.699	cis-1,4-DIMETHYLCYCLOHEXANE	163.055	165.811
1,4-DIOXANE	118.956	117.157	cis-2-BUTENE	108.366	108.261
1-BUTENE	104.377	108.422	CYCLOHEPTANE	147.054	147.651
1-HEPTENE	162.134	165.565	CYCLOHEXANE	126.473	132.904
1-HEXANETHIOL	174.791	175.125	CYCLOHEXANONE	143.248	136.633
1-OCTENE	180.694	185.874	CYCLOHEXYLAMINE	141.232	145.404
1-PENTANETHIOL	156.507	157.199	DIBORANE	81.381	81.939
1-PROPYNE	86.0442	82.5176	DIETHYL DISULFIDE	158.823	158.492
2,2,3,3-TETRAMETHYLPENTANE	184.236	182.265	DIETHYL ETHER	128.392	128.285
2,2,3-TRIMETHYLPENTANE	176.801	174.784	DIETHYL SULFIDE	136.27	137.865
2,2,4,4-TETRAMETHYLPENTANE	188.029	188.258	ETHANE	75.0867	75.613
2,2,4-TRIMETHYLPENTANE	179.232	178.821	ETHANETHIOL	100.981	99.6512
2,2,5-TRIMETHYLHEXANE	201.764	199.499	ETHYL PROPIONATE	152.671	148.608
2,2-DIMETHYLBUTANE	147.407	144.759	ETHYLCYCLOHEXANE	163.018	168.062
2,2-DIMETHYLHEXANE	185.375	183.845	ETHYLCYCLOPENTANE	152.876	154.172
2,2-DIMETHYLPENTANE	165.536	164.437	ETHYLENE	67.4733	67.8702
2,3,3-TRIMETHYLPENTANE	173.492	172.168	FURAN	97.7096	95.7694
2,3,4-TRIMETHYLPENTANE	176.705	176.672	HEPTANE	169.073	172.665
2,3-DIMETHYLBUTANE	146.327	145.672	HEXANE	149.026	153.646
2,3-DIMETHYLHEXANE	181.215	181.898	HYDROGEN SULFIDE	58.6638	57.8453
2,3-DIMETHYLPENTANE	161.365	162.831	ISOBUTANE	112.752	113.683
2,4-DIMETHYLHEXANE	181.691	184.428	ISOBUTENE	107.508	108.037
2,4-DIMETHYLPENTANE	166.814	166.838	ISOPENTANE	129.364	131.206
2,5-DIMETHYLHEXANE	186.744	185.381	ISOPROPYLBENZENE	171.65	170.138
2,6-DIMETHYLHEPTANE	206.245	203.983	ISOPROPYLCYCLOPENTANE	164.448	168.538
2-METHYL THIOPHENE	130.391	127.61	METHYL n-BUTYRATE	151.812	147.643
2-METHYL-2-BUTENE	126.138	126.87	METHYL PROPIONATE	134.059	128.312
2-METHYLHEPTANE	188.431	188.719	METHYLCYCLOHEXANE	145.75	150.511
2-METHYLHEXANE	166.392	169.163	METHYLCYCLOPENTANE	131.085	136.274
2-METHYLOCTANE	207.01	207.918	n-PROPYLMERCAPTAN	119.672	118.406
2-METHYLPENTANE	149.602	150.222	o-ETHYLTOLUENE	171.52	168.918
2-METHYL-PROPANETHIOL	141.32	134.295	PENTANE	132.993	134.992
2-METHYLTHIOLANE	142.241	138.484	PENTYLAMINE	152.555	148
3,3-DIETHYLPENTANE	188.005	188.721	PHENYLTHIOL	140.177	138.307
3,3-DIMETHYLHEXANE	181.098	179.335	PROP-1-ENE	87.6097	89.0253
3,3-DIMETHYLPENTANE	157.312	159.743	PROPANE	94.754	95.8691
3,4-DIMETHYLHEXANE	178.786	179.52	PROPANE-2-THIOL	120.486	117.21
3-ETHYL-2-METHYLPENTANE	178.678	179.339	PROPYL ACETATE	155.784	148.335
3-ETHYL-3-METHYLPENTANE	174.368	174.382	PROPYLBENZENE	171.775	172.066
3-ETHYLHEXANE	182.357	184.781	PROPYLCYCLOPENTANE	171.751	173.4
3-ETHYLPENTANE	160.477	165.28	PYRIDINE	113.206	110.971
3-METHYL-1-BUTENE	127.792	126.612	TETRAHYDROFURAN	110.538	109.997
3-METHYLHEPTANE	186.736	186.861	THIACYCLOPENTANE	117.08	120.774
3-METHYLHEXANE	166.888	167.645	THIOPHENE	109.542	107.239
3-METHYLPENTANE	148.024	148.635	trans-1,2-DIMETHYLCYCLOHEXANE	163.437	165.724
3-METHYLTHIOPHENE	129.49	127.707	trans-1,3-DIMETHYLCYCLOHEXANE	161.85	165.694
4-METHYLHEPTANE	187.756	187.586	trans-1,4-DIMETHYLCYCLOHEXANE	167.875	168.468
