# Supplementary material for: Electron iso-density surfaces provide a thermodynamically consistent representation of atomic and molecular surfaces
Source: Nat Commun. 2024 Jul 19;15:6086. doi: 10.1038/s41467-024-50408-8 (PMC11271626; doi:10.1038/s41467-024-50408-8)
Supplement: Supplementary file 5 — Supplementary Data 2 [file 41467_2024_50408_MOESM5_ESM.zip]

Archive with 1,075 entries (1,075 files):
- struct_104/1020-1.xyz
- struct_104/1020-2.xyz
- struct_104/1020-3.xyz
- struct_104/1028-1.xyz
- struct_104/1028-10.xyz
- struct_104/1028-11.xyz
- struct_104/1028-12.xyz
- struct_104/1028-13.xyz
- struct_104/1028-14.xyz
- struct_104/1028-15.xyz
- struct_104/1028-16.xyz
- struct_104/1028-17.xyz
- struct_104/1028-18.xyz
- struct_104/1028-19.xyz
- struct_104/1028-2.xyz
- struct_104/1028-20.xyz
- struct_104/1028-21.xyz
- struct_104/1028-22.xyz
- struct_104/1028-23.xyz
- struct_104/1028-24.xyz
- struct_104/1028-25.xyz
- struct_104/1028-3.xyz
- struct_104/1028-4.xyz
- struct_104/1028-5.xyz
- struct_104/1028-6.xyz
- struct_104/1028-7.xyz
- struct_104/1028-8.xyz
- struct_104/1028-9.xyz
- struct_104/1045-1.xyz
- struct_104/1045-2.xyz
- struct_104/1045-3.xyz
- struct_104/1045-4.xyz
- struct_104/1045-5.xyz
- struct_104/1045-6.xyz
- struct_104/1045-7.xyz
- struct_104/1045-8.xyz
- struct_104/1046-1.xyz
- struct_104/1046-10.xyz
- struct_104/1046-2.xyz
- struct_104/1046-3.xyz
- struct_104/1046-4.xyz
- struct_104/1046-5.xyz
- struct_104/1046-6.xyz
- struct_104/1046-7.xyz
- struct_104/1046-8.xyz
- struct_104/1046-9.xyz
- struct_104/1047-1.xyz
- struct_104/1081-1.xyz
- struct_104/1136-1.xyz
- struct_104/1152-1.xyz
- struct_104/1153-1.xyz
- struct_104/1159-1.xyz
- struct_104/1159-2.xyz
- struct_104/1159-3.xyz
- struct_104/1159-4.xyz
- struct_104/1159-5.xyz
- struct_104/1168-1.xyz
- struct_104/1168-2.xyz
- struct_104/1168-3.xyz
- struct_104/1184-1.xyz
- struct_104/1184-2.xyz
- struct_104/1184-3.xyz
- struct_104/1188-1.xyz
- struct_104/1188-10.xyz
- struct_104/1188-11.xyz
- struct_104/1188-12.xyz
- struct_104/1188-2.xyz
- struct_104/1188-3.xyz
- struct_104/1188-4.xyz
- struct_104/1188-5.xyz
- struct_104/1188-6.xyz
- struct_104/1188-7.xyz
- struct_104/1188-8.xyz
- struct_104/1188-9.xyz
- struct_104/120-1.xyz
- struct_104/1272-1.xyz
- struct_104/1272-10.xyz
- struct_104/1272-11.xyz
- struct_104/1272-12.xyz
- struct_104/1272-13.xyz
- struct_104/1272-14.xyz
- struct_104/1272-15.xyz
- struct_104/1272-16.xyz
- struct_104/1272-17.xyz
- struct_104/1272-18.xyz
- struct_104/1272-19.xyz
- struct_104/1272-2.xyz
- struct_104/1272-20.xyz
- struct_104/1272-21.xyz
- struct_104/1272-22.xyz
- struct_104/1272-23.xyz
- struct_104/1272-24.xyz
- struct_104/1272-25.xyz
- struct_104/1272-3.xyz
- struct_104/1272-4.xyz
- struct_104/1272-5.xyz
- struct_104/1272-6.xyz
- struct_104/1272-7.xyz
- struct_104/1272-8.xyz
- struct_104/1272-9.xyz
- struct_104/1281-1.xyz
- struct_104/1281-10.xyz
- struct_104/1281-11.xyz
- struct_104/1281-12.xyz
- struct_104/1281-13.xyz
- struct_104/1281-14.xyz
- struct_104/1281-15.xyz
- struct_104/1281-16.xyz
- struct_104/1281-17.xyz
- struct_104/1281-18.xyz
- struct_104/1281-19.xyz
- struct_104/1281-2.xyz
- struct_104/1281-20.xyz
- struct_104/1281-21.xyz
- struct_104/1281-22.xyz
- struct_104/1281-23.xyz
- struct_104/1281-24.xyz
- struct_104/1281-25.xyz
- struct_104/1281-3.xyz
- struct_104/1281-4.xyz
- struct_104/1281-5.xyz
- struct_104/1281-6.xyz
- struct_104/1281-7.xyz
- struct_104/1281-8.xyz
- struct_104/1281-9.xyz
- struct_104/1296-1.xyz
- struct_104/1299-1.xyz
- struct_104/1299-2.xyz
- struct_104/1299-3.xyz
- struct_104/1299-4.xyz
- struct_104/1302-1.xyz
- struct_104/1302-2.xyz
- struct_104/1302-3.xyz
- struct_104/1302-4.xyz
- struct_104/1302-5.xyz
- struct_104/1340-1.xyz
- struct_104/1340-2.xyz
- struct_104/1340-3.xyz
- struct_104/1341-1.xyz
- struct_104/1341-10.xyz
- struct_104/1341-11.xyz
- struct_104/1341-12.xyz
- struct_104/1341-13.xyz
- struct_104/1341-14.xyz
- struct_104/1341-15.xyz
- struct_104/1341-16.xyz
- struct_104/1341-17.xyz
- struct_104/1341-18.xyz
- struct_104/1341-19.xyz
- struct_104/1341-2.xyz
- struct_104/1341-20.xyz
- struct_104/1341-21.xyz
- struct_104/1341-22.xyz
- struct_104/1341-23.xyz
- struct_104/1341-24.xyz
- struct_104/1341-25.xyz
- struct_104/1341-3.xyz
- struct_104/1341-4.xyz
- struct_104/1341-5.xyz
- struct_104/1341-6.xyz
- struct_104/1341-7.xyz
- struct_104/1341-8.xyz
- struct_104/1341-9.xyz
- struct_104/1349-1.xyz
- struct_104/1349-10.xyz
- struct_104/1349-11.xyz
- struct_104/1349-12.xyz
- struct_104/1349-13.xyz
- struct_104/1349-14.xyz
- struct_104/1349-15.xyz
- struct_104/1349-16.xyz
- struct_104/1349-17.xyz
- struct_104/1349-2.xyz
- struct_104/1349-3.xyz
- struct_104/1349-4.xyz
- struct_104/1349-5.xyz
- struct_104/1349-6.xyz
- struct_104/1349-7.xyz
- struct_104/1349-8.xyz
- struct_104/1349-9.xyz
- struct_104/1396-1.xyz
- struct_104/1396-10.xyz
- struct_104/1396-11.xyz
- struct_104/1396-12.xyz
- struct_104/1396-13.xyz
- struct_104/1396-14.xyz
- struct_104/1396-15.xyz
- struct_104/1396-16.xyz
- struct_104/1396-17.xyz
- struct_104/1396-18.xyz
- struct_104/1396-19.xyz
- struct_104/1396-2.xyz
- struct_104/1396-20.xyz
- struct_104/1396-21.xyz
- struct_104/1396-22.xyz
- struct_104/1396-23.xyz
- struct_104/1396-24.xyz
- struct_104/1396-25.xyz
- struct_104/1396-3.xyz
- struct_104/1396-4.xyz
- struct_104/1396-5.xyz
- struct_104/1396-6.xyz
- struct_104/1396-7.xyz
- struct_104/1396-8.xyz
- struct_104/1396-9.xyz
- struct_104/1407-1.xyz
- struct_104/1407-10.xyz
- struct_104/1407-11.xyz
- struct_104/1407-12.xyz
- struct_104/1407-13.xyz
- struct_104/1407-14.xyz
- struct_104/1407-15.xyz
- struct_104/1407-16.xyz
- struct_104/1407-17.xyz
- struct_104/1407-18.xyz
- struct_104/1407-2.xyz
- struct_104/1407-3.xyz
- struct_104/1407-4.xyz
- struct_104/1407-5.xyz
- struct_104/1407-6.xyz
- struct_104/1407-7.xyz
- struct_104/1407-8.xyz
- struct_104/1407-9.xyz
- struct_104/1413-1.xyz
- struct_104/1413-10.xyz
- struct_104/1413-11.xyz
- struct_104/1413-12.xyz
- struct_104/1413-13.xyz
- struct_104/1413-14.xyz
- struct_104/1413-15.xyz
- struct_104/1413-16.xyz
- struct_104/1413-17.xyz
- struct_104/1413-18.xyz
- struct_104/1413-19.xyz
- struct_104/1413-2.xyz
- struct_104/1413-20.xyz
- struct_104/1413-21.xyz
- struct_104/1413-22.xyz
- struct_104/1413-23.xyz
- struct_104/1413-24.xyz
- struct_104/1413-25.xyz
- struct_104/1413-3.xyz
- struct_104/1413-4.xyz
- struct_104/1413-5.xyz
- struct_104/1413-6.xyz
- struct_104/1413-7.xyz
- struct_104/1413-8.xyz
- struct_104/1413-9.xyz
- struct_104/142-1.xyz
- struct_104/142-2.xyz
- struct_104/142-3.xyz
- struct_104/1471-1.xyz
- struct_104/1471-2.xyz
- struct_104/1471-3.xyz
- struct_104/1471-4.xyz
- struct_104/1471-5.xyz
- struct_104/1471-6.xyz
- struct_104/1475-1.xyz
- struct_104/1475-10.xyz
- struct_104/1475-11.xyz
- struct_104/1475-12.xyz
- struct_104/1475-13.xyz
- struct_104/1475-14.xyz
- struct_104/1475-15.xyz
- struct_104/1475-16.xyz
- struct_104/1475-17.xyz
- struct_104/1475-18.xyz
- struct_104/1475-19.xyz
- struct_104/1475-2.xyz
- struct_104/1475-20.xyz
- struct_104/1475-21.xyz
- struct_104/1475-22.xyz
- struct_104/1475-23.xyz
- struct_104/1475-24.xyz
- struct_104/1475-25.xyz
- struct_104/1475-3.xyz
- struct_104/1475-4.xyz
- struct_104/1475-5.xyz
- struct_104/1475-6.xyz
- struct_104/1475-7.xyz
- struct_104/1475-8.xyz
- struct_104/1475-9.xyz
- struct_104/1476-1.xyz
- struct_104/1476-10.xyz
- struct_104/1476-11.xyz
- struct_104/1476-12.xyz
- struct_104/1476-13.xyz
- struct_104/1476-14.xyz
- struct_104/1476-15.xyz
- struct_104/1476-16.xyz
- struct_104/1476-17.xyz
- struct_104/1476-18.xyz
- struct_104/1476-19.xyz
- struct_104/1476-2.xyz
- struct_104/1476-20.xyz
- struct_104/1476-21.xyz
- struct_104/1476-22.xyz
- struct_104/1476-23.xyz
- struct_104/1476-24.xyz
- struct_104/1476-25.xyz
[truncated: 775 more entries]
