# Supplementary material for: Electron iso-density surfaces provide a thermodynamically consistent representation of atomic and molecular surfaces
Source: Nat Commun. 2024 Jul 19;15:6086. doi: 10.1038/s41467-024-50408-8 (PMC11271626; doi:10.1038/s41467-024-50408-8)
Supplement: Supplementary file 5 — Supplementary Data 2 [file 41467_2024_50408_MOESM5_ESM.zip › struct_104/1020-1.xyz]

9
1020-1
 C         -1.7063555259        0.3737343265       -0.0343453658
 C         -0.5996030844       -0.6580503988        0.0550689448
 S          1.0624679039        0.1006514245       -0.0410177333
 H         -2.6749178946       -0.1224965992       -0.0341063237
 H         -1.6115789316        0.9534825221       -0.9496353123
 H         -1.6667313570        1.0561558130        0.8128626107
 H         -0.6345907254       -1.3471450713       -0.7880164187
 H         -0.6529128270       -1.2279253609        0.9827810077
 H          0.9247756568        0.8744905313        1.0338757439
