# Supplementary material for: Electron iso-density surfaces provide a thermodynamically consistent representation of atomic and molecular surfaces
Source: Nat Commun. 2024 Jul 19;15:6086. doi: 10.1038/s41467-024-50408-8 (PMC11271626; doi:10.1038/s41467-024-50408-8)
Supplement: Supplementary file 5 — Supplementary Data 2 [file 41467_2024_50408_MOESM5_ESM.zip › struct_104/1020-2.xyz]

9
1020-2
 C         -1.6945416871        0.4084365615       -0.0199651675
 C         -0.6173313415       -0.6535568233        0.0728260538
 S          1.0394012584        0.1396825085       -0.0266421711
 H         -2.6775400853       -0.0541282613        0.0392262144
 H         -1.6162257872        0.9465502070       -0.9619997136
 H         -1.5935294202        1.1230061940        0.7938788255
 H         -0.6915087397       -1.3624405889       -0.7518161834
 H         -0.6697191292       -1.1852668530        1.0228894191
 H          1.7367686245       -0.9897782014        0.0753389500
