# Supplementary material for: Electron iso-density surfaces provide a thermodynamically consistent representation of atomic and molecular surfaces
Source: Nat Commun. 2024 Jul 19;15:6086. doi: 10.1038/s41467-024-50408-8 (PMC11271626; doi:10.1038/s41467-024-50408-8)
Supplement: Supplementary file 5 — Supplementary Data 2 [file 41467_2024_50408_MOESM5_ESM.zip › struct_104/1020-3.xyz]

9
1020-3
 C         -1.7032274408        0.4024005757       -0.0038372849
 C         -0.6169984363       -0.6513224697        0.0880180214
 S          1.0485186202        0.1329898642       -0.0106668969
 H         -1.5995507807        1.1248693540        0.8025033836
 H         -2.6822918360       -0.0667971059        0.0709321141
 H         -1.6387549475        0.9327401321       -0.9512372948
 H         -0.6900710658       -1.3645449961       -0.7293895003
 H         -0.6642811685       -1.1815784341        1.0394149632
 H          1.5727234321       -0.7085585582       -0.8960932096
