# Supplementary material for: Electron iso-density surfaces provide a thermodynamically consistent representation of atomic and molecular surfaces
Source: Nat Commun. 2024 Jul 19;15:6086. doi: 10.1038/s41467-024-50408-8 (PMC11271626; doi:10.1038/s41467-024-50408-8)
Supplement: Supplementary file 5 — Supplementary Data 2 [file 41467_2024_50408_MOESM5_ESM.zip › struct_104/1028-1.xyz]

17
1028-1
 C         -2.8985393713        0.1410038149       -0.0965182647
 C         -1.6495209048       -0.7050940328       -0.2999137864
 C         -0.3938344988        0.0470567124        0.0823884317
 O         -0.3096877003        1.2366828751        0.2295118655
 O          0.6315322536       -0.8015971473        0.2341854492
 C          1.9047411664       -0.2362962433        0.5526235417
 C          2.6272669909        0.2484128210       -0.6960149929
 H         -3.0303074758        0.3754014996        0.9566649724
 H         -3.7781615272       -0.3902423701       -0.4503460732
 H         -2.8063854779        1.0769241357       -0.6409976112
 H         -1.5469103130       -0.9839438965       -1.3519552386
 H         -1.6896490625       -1.6272457403        0.2812354302
 H          2.4579782596       -1.0409907249        1.0411740873
 H          1.7577029983        0.5943930470        1.2507349037
 H          2.7323170015       -0.5650997539       -1.4098977858
 H          3.6135730968        0.6154153579       -0.4270875092
 H          2.0654436688        1.0558623289       -1.1590659852
