# Supplementary material for: Electron iso-density surfaces provide a thermodynamically consistent representation of atomic and molecular surfaces
Source: Nat Commun. 2024 Jul 19;15:6086. doi: 10.1038/s41467-024-50408-8 (PMC11271626; doi:10.1038/s41467-024-50408-8)
Supplement: Supplementary file 5 — Supplementary Data 2 [file 41467_2024_50408_MOESM5_ESM.zip › struct_104/1028-10.xyz]

17
1028-10
 C         -2.7911234920       -0.2109650545       -0.4052440378
 C         -1.6724934351       -0.5211920769        0.5893001290
 C         -0.4000209851        0.1725847663        0.1569987071
 O         -0.2373765871        1.3640849706        0.1406823393
 O          0.5189821114       -0.7146014046       -0.2373424978
 C          1.7747172267       -0.2020347050       -0.6873480014
 C          2.7160066650        0.0638142000        0.4784661381
 H         -2.5510281242       -0.6140745194       -1.3864423076
 H         -2.9205106889        0.8648433474       -0.4937088934
 H         -3.7260518676       -0.6512318532       -0.0681109704
 H         -1.4919260230       -1.5939431936        0.6478222566
 H         -1.9470883543       -0.1421529179        1.5750359602
 H          1.5981746119        0.7213064182       -1.2488236785
 H          2.1752640880       -0.9718453836       -1.3502253041
 H          2.8530181370       -0.8411027224        1.0656675233
 H          2.3039057724        0.8412314527        1.1170813741
 H          3.6800006342        0.3925679409        0.1010010115
