# Supplementary material for: Electron iso-density surfaces provide a thermodynamically consistent representation of atomic and molecular surfaces
Source: Nat Commun. 2024 Jul 19;15:6086. doi: 10.1038/s41467-024-50408-8 (PMC11271626; doi:10.1038/s41467-024-50408-8)
Supplement: Supplementary file 5 — Supplementary Data 2 [file 41467_2024_50408_MOESM5_ESM.zip › struct_104/1028-11.xyz]

17
1028-11
 C         -2.7580733497       -0.2687814020       -0.4497124832
 C         -1.6806595042       -0.4876700289        0.6131372043
 C         -0.4016464979        0.1929545895        0.1801017435
 O         -0.2217849497        1.3820926738        0.1764049249
 O          0.4992193227       -0.7025619134       -0.2365418374
 C          1.7551903354       -0.2023331065       -0.6992998350
 C          2.7151211917        0.0425242778        0.4558925480
 H         -2.9063601935        0.7954811370       -0.6153878998
 H         -3.6983193865       -0.7078892465       -0.1259840341
 H         -2.4644153954       -0.7300978086       -1.3898437489
 H         -1.4902174479       -1.5511082086        0.7532271027
 H         -2.0026824285       -0.0431498282        1.5557681093
 H          1.5831560231        0.7276093623       -1.2512128422
 H          2.1371305401       -0.9718726432       -1.3734003027
 H          2.8500314775       -0.8690786240        1.0331484944
 H          2.3202365172        0.8186104814        1.1068872920
 H          3.6774936080        0.3641573040        0.0683049987
