# Supplementary material for: Electron iso-density surfaces provide a thermodynamically consistent representation of atomic and molecular surfaces
Source: Nat Commun. 2024 Jul 19;15:6086. doi: 10.1038/s41467-024-50408-8 (PMC11271626; doi:10.1038/s41467-024-50408-8)
Supplement: Supplementary file 5 — Supplementary Data 2 [file 41467_2024_50408_MOESM5_ESM.zip › struct_104/1028-12.xyz]

17
1028-12
 C         -2.1927637375       -1.1346324510        0.6021162810
 C         -1.9111349861        0.1761096363       -0.1196623542
 C         -0.4396213319        0.4878411976       -0.2881683432
 O         -0.0051169249        1.5979685596       -0.4580127118
 O          0.3175172370       -0.6115328427       -0.2609072010
 C          1.7259938242       -0.4360406378       -0.4168509688
 C          2.3886860114       -0.0584720746        0.9001650304
 H         -1.7694408063       -1.9717419877        0.0544969048
 H         -3.2660441233       -1.2833060798        0.6936786891
 H         -1.7590017451       -1.1225063606        1.5988794894
 H         -2.3640980655        1.0194472451        0.4048451901
 H         -2.3418323637        0.1503930990       -1.1247102950
 H          1.9058996251        0.3418623234       -1.1662543877
 H          2.0924198869       -1.3980099626       -0.7814608619
 H          2.0121519987        0.9030308478        1.2404907492
 H          3.4633163087        0.0143889587        0.7600905423
 H          2.1780156592       -0.8101515145        1.6572174353
