# Supplementary material for: Electron iso-density surfaces provide a thermodynamically consistent representation of atomic and molecular surfaces
Source: Nat Commun. 2024 Jul 19;15:6086. doi: 10.1038/s41467-024-50408-8 (PMC11271626; doi:10.1038/s41467-024-50408-8)
Supplement: Supplementary file 5 — Supplementary Data 2 [file 41467_2024_50408_MOESM5_ESM.zip › struct_104/1028-13.xyz]

17
1028-13
 C         -2.2801006520       -1.2318315909       -0.0949012681
 C         -1.8703991882        0.1684339620        0.3379899118
 C         -0.4385440143        0.5332084872        0.0105009585
 O         -0.0093568290        1.6576687076        0.0551369894
 O          0.2944368155       -0.5299141027       -0.3273208696
 C          1.6724210207       -0.3032941041       -0.6248718287
 C          2.5154756398       -0.2663261205        0.6416672488
 H         -3.3201282381       -1.4104693817        0.1676490863
 H         -1.6632904391       -1.9803324006        0.3943562688
 H         -2.1686912897       -1.3477154270       -1.1697745087
 H         -1.9800070728        0.2768965877        1.4207148367
 H         -2.5092084367        0.9240253924       -0.1239996460
 H          1.7666864258        0.6424253337       -1.1687209930
 H          1.9641657014       -1.1356464296       -1.2688551066
 H          2.2164778412        0.5763138868        1.2602401277
 H          3.5635764181       -0.1555435174        0.3790578028
 H          2.3854743636       -1.1856547348        1.2078382039
