# Supplementary material for: Electron iso-density surfaces provide a thermodynamically consistent representation of atomic and molecular surfaces
Source: Nat Commun. 2024 Jul 19;15:6086. doi: 10.1038/s41467-024-50408-8 (PMC11271626; doi:10.1038/s41467-024-50408-8)
Supplement: Supplementary file 5 — Supplementary Data 2 [file 41467_2024_50408_MOESM5_ESM.zip › struct_104/1028-14.xyz]

17
1028-14
 C         -2.2561147719       -1.2257502011       -0.2673069713
 C         -1.8861121478        0.2484152112       -0.1971511708
 C         -0.4400000767        0.5191581438        0.1576959862
 O         -0.0048765235        1.6185335619        0.3877047455
 O          0.2963454549       -0.5935593023        0.1887951777
 C          1.6838451009       -0.4487204037        0.4928651003
 C          2.4905154789       -0.0917648851       -0.7473077090
 H         -1.6590520562       -1.7357281955       -1.0181755969
 H         -3.3069572611       -1.3311284063       -0.5266715903
 H         -2.0843333319       -1.7096356616        0.6904804527
 H         -2.4995217315        0.7690761243        0.5417089853
 H         -2.0692898378        0.7338918627       -1.1595070633
 H          1.9883800826       -1.4167379771        0.8964637716
 H          1.8001821135        0.3287315405        1.2551462446
 H          3.5458085944       -0.0451929915       -0.4948592377
 H          2.1761390621        0.8775457297       -1.1262074255
 H          2.3423535720       -0.8403450613       -1.5219388583
