# Supplementary material for: Electron iso-density surfaces provide a thermodynamically consistent representation of atomic and molecular surfaces
Source: Nat Commun. 2024 Jul 19;15:6086. doi: 10.1038/s41467-024-50408-8 (PMC11271626; doi:10.1038/s41467-024-50408-8)
Supplement: Supplementary file 5 — Supplementary Data 2 [file 41467_2024_50408_MOESM5_ESM.zip › struct_104/1028-15.xyz]

17
1028-15
 C         -2.9870419917       -0.0402335445       -0.0578694697
 C         -1.6509499920       -0.7374779640       -0.2688150931
 C         -0.4873898763        0.1552115151        0.1017739533
 O         -0.5697551223        1.2521027554        0.5862425879
 O          0.6756921101       -0.4438851428       -0.1794818478
 C          1.8625525142        0.2905395510        0.1307193421
 C          3.0612686495       -0.5190357334       -0.3256395982
 H         -3.8067909835       -0.7087887076       -0.3075103387
 H         -3.0523931081        0.8465276909       -0.6827138666
 H         -3.0876435255        0.2716176644        0.9782188985
 H         -1.5241290801       -1.0414285246       -1.3095926391
 H         -1.5824074454       -1.6391284745        0.3440379301
 H          1.8917045488        0.4728761851        1.2110091991
 H          1.8186489372        1.2615364879       -0.3752129281
 H          3.9749562051        0.0221139463       -0.0978971375
 H          3.0087459226       -0.6944749441       -1.3967170255
 H          3.0796352284       -1.4792944274        0.1825240949
