# Supplementary material for: Electron iso-density surfaces provide a thermodynamically consistent representation of atomic and molecular surfaces
Source: Nat Commun. 2024 Jul 19;15:6086. doi: 10.1038/s41467-024-50408-8 (PMC11271626; doi:10.1038/s41467-024-50408-8)
Supplement: Supplementary file 5 — Supplementary Data 2 [file 41467_2024_50408_MOESM5_ESM.zip › struct_104/1028-16.xyz]

17
1028-16
 C         -2.9742539818       -0.0187196362       -0.1713138164
 C         -1.6516512035       -0.7724491015       -0.1505797468
 C         -0.4871736440        0.1481943022        0.1413935575
 O         -0.5629593768        1.2353934386        0.6487336288
 O          0.6674283073       -0.4183061778       -0.2261518915
 C          1.8580958738        0.3321650869        0.0251678005
 C          3.0548438179       -0.5502078773       -0.2753016634
 H         -2.9884802706        0.6999115687       -0.9867588740
 H         -3.1054921512        0.5254852706        0.7600633728
 H         -3.8030353478       -0.7101387453       -0.2986526067
 H         -1.4624009200       -1.2797083751       -1.0973142811
 H         -1.6622040392       -1.5328250760        0.6348199909
 H          1.8540993112        0.6617241993        1.0701317340
 H          1.8516298109        1.2241709804       -0.6115723913
 H          3.0284865323       -0.8753328228       -1.3117413017
 H          3.0428828161       -1.4286771752        0.3642243714
 H          3.9712043813        0.0055697364       -0.0994584264
