# Supplementary material for: Electron iso-density surfaces provide a thermodynamically consistent representation of atomic and molecular surfaces
Source: Nat Commun. 2024 Jul 19;15:6086. doi: 10.1038/s41467-024-50408-8 (PMC11271626; doi:10.1038/s41467-024-50408-8)
Supplement: Supplementary file 5 — Supplementary Data 2 [file 41467_2024_50408_MOESM5_ESM.zip › struct_104/1028-17.xyz]

17
1028-17
 C         -2.4433518693       -0.9579231870        0.4539711477
 C         -1.7927065254       -0.1318055731       -0.6570756931
 C         -0.5315261665        0.5103893789       -0.1261689425
 O         -0.4701055176        1.5916719502        0.3975879172
 O          0.5209194892       -0.2961321804       -0.2834480856
 C          1.7706678200        0.1761993414        0.2243794347
 C          2.8341420905       -0.8636164791       -0.0732105735
 H         -2.6738742977       -0.3246453728        1.3074001130
 H         -1.7733304556       -1.7509413963        0.7776844416
 H         -3.3657336279       -1.4067549564        0.0939385419
 H         -2.4725451857        0.6564762195       -0.9803540633
 H         -1.5390619050       -0.7736670220       -1.5003120704
 H          1.6705381196        0.3490862038        1.3019088546
 H          2.0038755934        1.1353057086       -0.2515357227
 H          2.9125856832       -1.0228346948       -1.1452379589
 H          2.5776445916       -1.8076478019        0.3998953116
 H          3.7930429388       -0.5240132062        0.3072047251
