# Supplementary material for: Electron iso-density surfaces provide a thermodynamically consistent representation of atomic and molecular surfaces
Source: Nat Commun. 2024 Jul 19;15:6086. doi: 10.1038/s41467-024-50408-8 (PMC11271626; doi:10.1038/s41467-024-50408-8)
Supplement: Supplementary file 5 — Supplementary Data 2 [file 41467_2024_50408_MOESM5_ESM.zip › struct_104/1028-18.xyz]

17
1028-18
 C         -2.4129292867       -0.2282347299       -1.0315833955
 C         -1.7934667878       -0.6096620150        0.3140508966
 C         -0.5260011211        0.1865562451        0.5249790750
 O         -0.4501874494        1.2266411004        1.1246387118
 O          0.5140257445       -0.4002423216       -0.0724748022
 C          1.7676464506        0.2811376839        0.0097726329
 C          2.7888429594       -0.4915213632       -0.8032394406
 H         -1.7271188252       -0.4611697247       -1.8426439443
 H         -2.6352384020        0.8359936972       -1.0559650509
 H         -3.3366030442       -0.7801250145       -1.1868374603
 H         -1.5524475467       -1.6724302781        0.3245027128
 H         -2.4858779178       -0.3776662623        1.1231533042
 H          2.0630684266        0.3473343323        1.0629909227
 H          1.6406235603        1.3009777612       -0.3704331564
 H          3.7516845361        0.0080575318       -0.7493730480
 H          2.4753881309       -0.5487641031       -1.8421546976
 H          2.8894201756       -1.5014147113       -0.4150227498
