# Supplementary material for: Electron iso-density surfaces provide a thermodynamically consistent representation of atomic and molecular surfaces
Source: Nat Commun. 2024 Jul 19;15:6086. doi: 10.1038/s41467-024-50408-8 (PMC11271626; doi:10.1038/s41467-024-50408-8)
Supplement: Supplementary file 5 — Supplementary Data 2 [file 41467_2024_50408_MOESM5_ESM.zip › struct_104/1028-19.xyz]

17
1028-19
 C         -2.3885090657       -0.2331617937       -1.0523904791
 C         -1.8001249041       -0.5973084842        0.3118355356
 C         -0.5276236773        0.1877556208        0.5341557292
 O         -0.4495386147        1.2312442057        1.1275711057
 O          0.5136181725       -0.4132035718       -0.0468904364
 C          1.7734545804        0.2556074815        0.0428330783
 C          2.7660395807       -0.4660376291       -0.8488974738
 H         -1.6895611604       -0.4884928764       -1.8452724400
 H         -2.5979077466        0.8329015835       -1.1002014715
 H         -3.3153549780       -0.7772043262       -1.2161774742
 H         -1.5718987784       -1.6624491782        0.3456423269
 H         -2.5053351806       -0.3433085152        1.1030571908
 H          2.1002265747        0.2488204006        1.0888888453
 H          1.6418471866        1.2991894526       -0.2640994512
 H          2.4246530826       -0.4499330954       -1.8804706155
 H          2.8685216646       -1.5007700168       -0.5334066869
 H          3.7340758836        0.0224777776       -0.7872963523
