# Supplementary material for: Electron iso-density surfaces provide a thermodynamically consistent representation of atomic and molecular surfaces
Source: Nat Commun. 2024 Jul 19;15:6086. doi: 10.1038/s41467-024-50408-8 (PMC11271626; doi:10.1038/s41467-024-50408-8)
Supplement: Supplementary file 5 — Supplementary Data 2 [file 41467_2024_50408_MOESM5_ESM.zip › struct_104/1028-2.xyz]

17
1028-2
 C         -2.9069140609        0.0847326614       -0.0128767166
 C         -1.6455072152       -0.6842740619        0.3579503538
 C         -0.3954555070        0.0698888498       -0.0391983685
 O         -0.3078004683        1.2634366215       -0.1497583246
 O          0.6190310642       -0.7788971454       -0.2471172666
 C          1.8884964516       -0.2127144890       -0.5789056431
 C          2.6599359280        0.1911076622        0.6692196077
 H         -3.0006757401        0.1626401734       -1.0931414404
 H         -2.8604353449        1.0901357048        0.3970072366
 H         -3.7871064679       -0.4182162289        0.3788566105
 H         -1.6210516793       -1.6701095777       -0.1069217095
 H         -1.5985792157       -0.8245826197        1.4414286266
 H          1.7289357125        0.6578147783       -1.2236410638
 H          2.4134545656       -0.9951011300       -1.1308668855
 H          3.6421687714        0.5594230480        0.3874675610
 H          2.7764578289       -0.6627959633        1.3323765690
 H          2.1264802794        0.9784934619        1.1961054487
