# Supplementary material for: Electron iso-density surfaces provide a thermodynamically consistent representation of atomic and molecular surfaces
Source: Nat Commun. 2024 Jul 19;15:6086. doi: 10.1038/s41467-024-50408-8 (PMC11271626; doi:10.1038/s41467-024-50408-8)
Supplement: Supplementary file 5 — Supplementary Data 2 [file 41467_2024_50408_MOESM5_ESM.zip › struct_104/1028-20.xyz]

17
1028-20
 C         -2.3523285998       -0.2541600084       -1.0800521308
 C         -1.8100706261       -0.5742231329        0.3138861021
 C         -0.5297672709        0.1956227713        0.5452341673
 O         -0.4444766954        1.2416993187        1.1329346211
 O          0.5089549178       -0.4242852818       -0.0202988994
 C          1.7791509489        0.2235684311        0.0758654130
 C          2.7347568436       -0.4415114037       -0.8969350918
 H         -2.5441520647        0.8120798924       -1.1747905324
 H         -3.2821399663       -0.7909333685       -1.2508809440
 H         -1.6341302887       -0.5496722256       -1.8410553917
 H         -1.6023200364       -1.6411145765        0.3946879628
 H         -2.5326302930       -0.2786733881        1.0743874643
 H          2.1389588688        0.1355495432        1.1073821285
 H          1.6507574331        1.2880328785       -0.1496781922
 H          2.8310491298       -1.4981508939       -0.6625829128
 H          3.7112597575        0.0288316877       -0.8282302679
 H          2.3641039118       -0.3438663008       -1.9138305122
