# Supplementary material for: Electron iso-density surfaces provide a thermodynamically consistent representation of atomic and molecular surfaces
Source: Nat Commun. 2024 Jul 19;15:6086. doi: 10.1038/s41467-024-50408-8 (PMC11271626; doi:10.1038/s41467-024-50408-8)
Supplement: Supplementary file 5 — Supplementary Data 2 [file 41467_2024_50408_MOESM5_ESM.zip › struct_104/1028-21.xyz]

17
1028-21
 C         -2.5518753430       -0.8391400347        0.4476518092
 C         -1.7583406413       -0.1883628505       -0.6867050187
 C         -0.5187479687        0.4619698012       -0.1158842829
 O         -0.4748430341        1.5611601816        0.3709528598
 O          0.5315757241       -0.3584455497       -0.1962844914
 C          1.7688516307        0.1117170399        0.3433938664
 C          2.8957979783       -0.7314409911       -0.2233539554
 H         -1.9588134510       -1.6125769829        0.9302462595
 H         -3.4602221905       -1.2907704804        0.0567650300
 H         -2.8239407075       -0.0931890226        1.1904972027
 H         -2.3635941505        0.5817128978       -1.1653797979
 H         -1.4635054193       -0.9389867673       -1.4193219825
 H          1.7256423009        0.0308315518        1.4355537979
 H          1.8868572463        1.1693311956        0.0834516697
 H          3.8436927233       -0.3973480484        0.1881618099
 H          2.9259857597       -0.6394550049       -1.3056255658
 H          2.7454339399       -1.7768975203        0.0322075431
