# Supplementary material for: Electron iso-density surfaces provide a thermodynamically consistent representation of atomic and molecular surfaces
Source: Nat Commun. 2024 Jul 19;15:6086. doi: 10.1038/s41467-024-50408-8 (PMC11271626; doi:10.1038/s41467-024-50408-8)
Supplement: Supplementary file 5 — Supplementary Data 2 [file 41467_2024_50408_MOESM5_ESM.zip › struct_104/1028-22.xyz]

17
1028-22
 C         -2.7033879453       -0.1099042001       -0.7246833009
 C         -1.7070795321       -0.7384103592        0.2501000746
 C         -0.4970552849        0.1585765050        0.3842359418
 O         -0.4845579427        1.2199208160        0.9504849936
 O          0.5640658867       -0.3722838927       -0.2279902118
 C          1.7816918551        0.3765711653       -0.2022294573
 C          2.9458069110       -0.5787383207       -0.3906758971
 H         -2.9747798255        0.8872186212       -0.3869063842
 H         -3.6028586422       -0.7173636491       -0.7849070686
 H         -2.2679820059       -0.0343079623       -1.7184293873
 H         -1.3882106554       -1.7182787513       -0.1034989052
 H         -2.1704556864       -0.8343507549        1.2330013978
 H          1.8467771847        0.9083223392        0.7532179336
 H          1.7478395918        1.1187509631       -1.0079075061
 H          3.8779406000       -0.0212003834       -0.3934314224
 H          2.8451461448       -1.1088787760       -1.3338680369
 H          2.9697947433       -1.3065896069        0.4160743880
