# Supplementary material for: Electron iso-density surfaces provide a thermodynamically consistent representation of atomic and molecular surfaces
Source: Nat Commun. 2024 Jul 19;15:6086. doi: 10.1038/s41467-024-50408-8 (PMC11271626; doi:10.1038/s41467-024-50408-8)
Supplement: Supplementary file 5 — Supplementary Data 2 [file 41467_2024_50408_MOESM5_ESM.zip › struct_104/1028-23.xyz]

17
1028-23
 C         -2.5706733695       -0.7357179137        0.5748929168
 C         -1.7531641382       -0.3084845196       -0.6445477619
 C         -0.5161079360        0.4323187753       -0.1888210715
 O         -0.5096343997        1.5337219394        0.2950904313
 O          0.5808626342       -0.3075410976       -0.3668502911
 C          1.8237905523        0.2563233212        0.0589832397
 C          2.8404125149       -0.8614037341        0.1986357794
 H         -2.0049933085       -1.4344757861        1.1869811430
 H         -3.4917828619       -1.2183217722        0.2582151366
 H         -2.8190945974        0.1337242930        1.1785230521
 H         -2.3466426969        0.3667130576       -1.2625164493
 H         -1.4539120934       -1.1763171082       -1.2311988750
 H          1.6662002383        0.7793397815        1.0085836760
 H          2.1454638438        0.9917755718       -0.6871256955
 H          2.5078469058       -1.5815104181        0.9415398063
 H          3.7962643332       -0.4483570992        0.5074527467
 H          2.9642703058       -1.3745730045       -0.7511273286
