# Supplementary material for: Electron iso-density surfaces provide a thermodynamically consistent representation of atomic and molecular surfaces
Source: Nat Commun. 2024 Jul 19;15:6086. doi: 10.1038/s41467-024-50408-8 (PMC11271626; doi:10.1038/s41467-024-50408-8)
Supplement: Supplementary file 5 — Supplementary Data 2 [file 41467_2024_50408_MOESM5_ESM.zip › struct_104/1028-24.xyz]

17
1028-24
 C         -2.2848030406       -1.0957079552        0.4560745381
 C         -1.8339236939       -0.0731651824       -0.5881764955
 C         -0.5400535081        0.5686856867       -0.1412384350
 O         -0.4466519364        1.6426955986        0.3924639440
 O          0.4989249415       -0.2325601280       -0.3891186381
 C          1.7880169872        0.2174763761        0.0329939596
 C          2.7018979386       -0.9862367526        0.1710541582
 H         -1.5369818218       -1.8772756118        0.5655603449
 H         -3.2235310753       -1.5511863633        0.1510347721
 H         -2.4302600757       -0.6126757578        1.4195005030
 H         -2.5857740554        0.7080328109       -0.6987275722
 H         -1.6718079803       -0.5686627775       -1.5454442297
 H          1.6808671945        0.7534213686        0.9823481782
 H          2.1720834231        0.9194596779       -0.7158255544
 H          3.6924037023       -0.6591285108        0.4735118986
 H          2.7744235123       -1.5110669163       -0.7776705042
 H          2.3111395362       -1.6718466767        0.9183549085
