# Supplementary material for: Electron iso-density surfaces provide a thermodynamically consistent representation of atomic and molecular surfaces
Source: Nat Commun. 2024 Jul 19;15:6086. doi: 10.1038/s41467-024-50408-8 (PMC11271626; doi:10.1038/s41467-024-50408-8)
Supplement: Supplementary file 5 — Supplementary Data 2 [file 41467_2024_50408_MOESM5_ESM.zip › struct_104/1028-25.xyz]

17
1028-25
 C         -2.5589966686       -0.7217678072        0.6057239841
 C         -1.7534567521       -0.3262942736       -0.6321103632
 C         -0.5138943910        0.4288711980       -0.2075859091
 O         -0.5077988539        1.5374007570        0.2595934306
 O          0.5838873841       -0.3077982907       -0.3937946924
 C          1.8342256651        0.2609992343        0.0025710469
 C          2.8119516826       -0.8635418298        0.2906864186
 H         -3.4824673074       -1.2135006332        0.3108796162
 H         -2.8025837505        0.1632959202        1.1882424808
 H         -1.9867168447       -1.4032823715        1.2308757089
 H         -2.3538008989        0.3310747354       -1.2625953658
 H         -1.4577889221       -1.2087319254       -1.1983990267
 H          1.6706269588        0.8895872896        0.8845329077
 H          2.1969034397        0.8978557405       -0.8120695338
 H          2.4457868541       -1.4818470023        1.1060177733
 H          3.7759698998       -0.4465115211        0.5670636873
 H          2.9333072125       -1.4874212252       -0.5907310014
