# Supplementary material for: Electron iso-density surfaces provide a thermodynamically consistent representation of atomic and molecular surfaces
Source: Nat Commun. 2024 Jul 19;15:6086. doi: 10.1038/s41467-024-50408-8 (PMC11271626; doi:10.1038/s41467-024-50408-8)
Supplement: Supplementary file 5 — Supplementary Data 2 [file 41467_2024_50408_MOESM5_ESM.zip › struct_104/1028-3.xyz]

17
1028-3
 C         -2.8273827498        0.2231191474        0.3880808536
 C         -1.6835267424       -0.7310538881        0.0743614736
 C         -0.3961114385        0.0108844236       -0.2100661633
 O         -0.3052598876        1.1838096723       -0.4548807090
 O          0.6454468633       -0.8310344425       -0.1785681253
 C          1.9373451929       -0.2806441334       -0.4434956471
 C          2.5410186636        0.3499598734        0.8031507959
 H         -3.7562706618       -0.3269301155        0.5138231807
 H         -2.9462389128        0.9398498931       -0.4200461874
 H         -2.6206075679        0.7758342030        1.3009435656
 H         -1.9151009386       -1.3240345865       -0.8142037443
 H         -1.5053166077       -1.4271791521        0.8950895314
 H          1.8471390355        0.4667025325       -1.2387236663
 H          2.5386433471       -1.1236966424       -0.7900455042
 H          2.5876768231       -0.3788280344        1.6088611148
 H          1.9334951687        1.1930912427        1.1225873011
 H          3.5446987962        0.7024899885        0.5835887848
