# Supplementary material for: Electron iso-density surfaces provide a thermodynamically consistent representation of atomic and molecular surfaces
Source: Nat Commun. 2024 Jul 19;15:6086. doi: 10.1038/s41467-024-50408-8 (PMC11271626; doi:10.1038/s41467-024-50408-8)
Supplement: Supplementary file 5 — Supplementary Data 2 [file 41467_2024_50408_MOESM5_ESM.zip › struct_104/1028-4.xyz]

17
1028-4
 C         -2.7509266336        0.2188616073        0.5593272718
 C         -1.7090539362       -0.7117771223       -0.0494352428
 C         -0.3974575068        0.0048484235       -0.2855661618
 O         -0.2831162451        1.1654133639       -0.5771326815
 O          0.6324558523       -0.8398925589       -0.1560019338
 C          1.9421086630       -0.3127340183       -0.3792175375
 C          2.4763889097        0.3984687299        0.8556162890
 H         -2.8395834025        1.1176520297       -0.0452478674
 H         -2.4588320831        0.5115882857        1.5649118974
 H         -3.7184764368       -0.2738102777        0.6068432014
 H         -2.0544029281       -1.0671804621       -1.0241083312
 H         -1.5255650864       -1.5818947785        0.5808758881
 H          1.9045961360        0.3797098112       -1.2266372946
 H          2.5559301718       -1.1795980728       -0.6323467981
 H          1.8601488002        1.2659372346        1.0783666599
 H          3.4953845582        0.7277813484        0.6737803712
 H          2.4661760823       -0.2729635228        1.7109028516
