# Supplementary material for: Electron iso-density surfaces provide a thermodynamically consistent representation of atomic and molecular surfaces
Source: Nat Commun. 2024 Jul 19;15:6086. doi: 10.1038/s41467-024-50408-8 (PMC11271626; doi:10.1038/s41467-024-50408-8)
Supplement: Supplementary file 5 — Supplementary Data 2 [file 41467_2024_50408_MOESM5_ESM.zip › struct_104/1028-5.xyz]

17
1028-5
 C         -2.2549024236       -0.3287327662       -1.1021194804
 C         -1.8361857952       -0.3678595117        0.3687887584
 C         -0.4412212489        0.1989923101        0.5010905743
 O         -0.1817460495        1.3491725624        0.7378446775
 O          0.4775379630       -0.7507545098        0.2967689197
 C          1.8482597314       -0.3493276971        0.3151859710
 C          2.2801199400        0.2106931059       -1.0324816668
 H         -2.2322953770        0.6932826854       -1.4731746062
 H         -3.2641462514       -0.7170048483       -1.2134937702
 H         -1.5803882797       -0.9340825990       -1.7030047474
 H         -1.8401840390       -1.3958603652        0.7302433902
 H         -2.5157850709        0.2395724678        0.9663825959
 H          2.4066356362       -1.2540555964        0.5642703932
 H          1.9854030114        0.4030447611        1.0988533757
 H          1.7167855624        1.1135379606       -1.2554405650
 H          2.1038928288       -0.5201013625       -1.8183110758
 H          3.3382560479        0.4542976118       -1.0042938070
