# Supplementary material for: Electron iso-density surfaces provide a thermodynamically consistent representation of atomic and molecular surfaces
Source: Nat Commun. 2024 Jul 19;15:6086. doi: 10.1038/s41467-024-50408-8 (PMC11271626; doi:10.1038/s41467-024-50408-8)
Supplement: Supplementary file 5 — Supplementary Data 2 [file 41467_2024_50408_MOESM5_ESM.zip › struct_104/1028-6.xyz]

17
1028-6
 C         -2.3569417314       -0.1594370878       -1.0545221966
 C         -1.8035432398       -0.4873850270        0.3332983754
 C         -0.4359825028        0.1396840013        0.4813005243
 O         -0.2320529620        1.3008728806        0.7187079882
 O          0.5273213829       -0.7678825903        0.2918542953
 C          1.8791426716       -0.3073855758        0.3321110545
 C          2.3193441962        0.2295583332       -1.0222098015
 H         -3.3568473958       -0.5711707725       -1.1657508460
 H         -1.7190623549       -0.5819923833       -1.8275516055
 H         -2.4047829492        0.9181133632       -1.1921737277
 H         -1.7193679151       -1.5656321278        0.4641657252
 H         -2.4598576596       -0.0705019119        1.0977156770
 H          2.4699418583       -1.1786212925        0.6226596048
 H          1.9632776153        0.4736114993        1.0949650224
 H          1.7269465177        1.1025612472       -1.2849689158
 H          2.1888600723       -0.5307944388       -1.7886375569
 H          3.3664805511        0.5146897814       -0.9791449079
