# Supplementary material for: Electron iso-density surfaces provide a thermodynamically consistent representation of atomic and molecular surfaces
Source: Nat Commun. 2024 Jul 19;15:6086. doi: 10.1038/s41467-024-50408-8 (PMC11271626; doi:10.1038/s41467-024-50408-8)
Supplement: Supplementary file 5 — Supplementary Data 2 [file 41467_2024_50408_MOESM5_ESM.zip › struct_104/1028-7.xyz]

17
1028-7
 C         -2.5469050381        0.0912857594        0.8504529558
 C         -1.7565367126       -0.6221677159       -0.2453095275
 C         -0.4092738756        0.0412010234       -0.4260622383
 O         -0.2448529901        1.1904871423       -0.7398682416
 O          0.5853459900       -0.8205999909       -0.1904808696
 C          1.9210241689       -0.3234208092       -0.2960226043
 C          2.3568956073        0.3719160928        0.9856127302
 H         -2.6271988271        1.1501365796        0.6176359527
 H         -2.0485852095       -0.0157101189        1.8112682097
 H         -3.5461116836       -0.3292670040        0.9288013583
 H         -2.2964689777       -0.5454492378       -1.1910085069
 H         -1.6060168464       -1.6730526906       -0.0005724517
 H          1.9730404187        0.3722038531       -1.1400158657
 H          2.5364891059       -1.2024746917       -0.4977984299
 H          1.7390593216        1.2496756838        1.1584862135
 H          3.3937736288        0.6831826503        0.8974007545
 H          2.2584346400       -0.3032857572        1.8323286054
