# Supplementary material for: Electron iso-density surfaces provide a thermodynamically consistent representation of atomic and molecular surfaces
Source: Nat Commun. 2024 Jul 19;15:6086. doi: 10.1038/s41467-024-50408-8 (PMC11271626; doi:10.1038/s41467-024-50408-8)
Supplement: Supplementary file 5 — Supplementary Data 2 [file 41467_2024_50408_MOESM5_ESM.zip › struct_104/1028-8.xyz]

17
1028-8
 C         -2.4917188564       -0.0222905329       -0.9476638019
 C         -1.7711083455       -0.5770054580        0.2806931692
 C         -0.4219995400        0.0907597234        0.4273507100
 O         -0.2540132239        1.2620605721        0.6424243042
 O          0.5695054503       -0.7939962233        0.2814595824
 C          1.9071862381       -0.2972085677        0.3595221976
 C          2.3650951025        0.2745708699       -0.9744402194
 H         -2.5707324488        1.0593963022       -0.8729686395
 H         -3.4908904102       -0.4440796989       -1.0198313628
 H         -1.9442623659       -0.2688086148       -1.8545393837
 H         -1.6287890797       -1.6538099547        0.1965296531
 H         -2.3556810880       -0.3560237291        1.1754183615
 H          2.5136682512       -1.1575276418        0.6498921584
 H          1.9527780965        0.4728372913        1.1366310148
 H          1.7548591755        1.1353360242       -1.2366900449
 H          2.2748029596       -0.4755485265       -1.7565265643
 H          3.4023692334        0.5881013096       -0.9002374493
