# Supplementary material for: Electron iso-density surfaces provide a thermodynamically consistent representation of atomic and molecular surfaces
Source: Nat Commun. 2024 Jul 19;15:6086. doi: 10.1038/s41467-024-50408-8 (PMC11271626; doi:10.1038/s41467-024-50408-8)
Supplement: Supplementary file 5 — Supplementary Data 2 [file 41467_2024_50408_MOESM5_ESM.zip › struct_104/1028-9.xyz]

17
1028-9
 C         -2.6514785209       -0.5238822149        0.5073548375
 C         -1.7182549000       -0.2822031198       -0.6804773992
 C         -0.4109902453        0.2865552965       -0.1775083635
 O         -0.1772872606        1.4572714270       -0.0324485191
 O          0.4459435694       -0.6927002084        0.1293741192
 C          1.7169050230       -0.3089993643        0.6568604176
 C          2.6967233011        0.0423585711       -0.4533211460
 H         -2.2124695819       -1.2450948081        1.1927236673
 H         -3.6061434993       -0.9103841419        0.1594116207
 H         -2.8263880594        0.4060309130        1.0432680915
 H         -2.1680682333        0.4366950829       -1.3653728207
 H         -1.5238753649       -1.2199709964       -1.2001889275
 H          2.0610288012       -1.1742549271        1.2273755418
 H          1.5786640069        0.5484683283        1.3237022273
 H          2.3401854271        0.9120827677       -0.9996498905
 H          2.7990417093       -0.7918820667       -1.1432709633
 H          3.6679984101        0.2701950565       -0.0237249044
