# Supplementary material for: Electron iso-density surfaces provide a thermodynamically consistent representation of atomic and molecular surfaces
Source: Nat Commun. 2024 Jul 19;15:6086. doi: 10.1038/s41467-024-50408-8 (PMC11271626; doi:10.1038/s41467-024-50408-8)
Supplement: Supplementary file 5 — Supplementary Data 2 [file 41467_2024_50408_MOESM5_ESM.zip › struct_104/1045-1.xyz]

24
1045-1
 C          0.0561237902        1.1054305799        0.3221612865
 C         -1.3498250939        1.3940897235       -0.1966566282
 C         -2.3093524764        0.2763378254        0.1969489444
 C         -1.8033884862       -1.0602334896       -0.3347512092
 C         -0.3971932486       -1.3438936651        0.1845281297
 C          0.5761815273       -0.2305677556       -0.2111392938
 C          1.9841745477       -0.5479063301        0.3044528910
 C          3.0625365220        0.3688016395       -0.2619726380
 H          0.0392264252        1.0721879210        1.4144875435
 H          0.7232393147        1.9147732896        0.0214085825
 H         -1.3226564149        1.4796827183       -1.2857454312
 H         -1.7027861153        2.3470911478        0.2040428285
 H         -3.3067038615        0.4828707607       -0.1974843529
 H         -2.3829902998        0.2285237195        1.2860036017
 H         -1.7869168687       -1.0318244601       -1.4269989960
 H         -2.4791053804       -1.8632303488       -0.0317871705
 H         -0.0449157586       -2.2992247158       -0.2118938988
 H         -0.4231770307       -1.4254156702        1.2740629506
 H          0.6129392954       -0.1773451910       -1.3056502757
 H          2.2271453896       -1.5789968012        0.0347770658
 H          1.9897244968       -0.4844160261        1.3952362569
 H          2.9155976299        1.3960635942        0.0607725107
 H          3.0501194430        0.3445319159       -1.3496382146
 H          4.0451472111        0.0468712379        0.0758461554
