# Supplementary material for: Electron iso-density surfaces provide a thermodynamically consistent representation of atomic and molecular surfaces
Source: Nat Commun. 2024 Jul 19;15:6086. doi: 10.1038/s41467-024-50408-8 (PMC11271626; doi:10.1038/s41467-024-50408-8)
Supplement: Supplementary file 5 — Supplementary Data 2 [file 41467_2024_50408_MOESM5_ESM.zip › struct_104/1045-2.xyz]

24
1045-2
 C          0.0468159461        1.2464700296       -0.0694289458
 C         -1.4646059717        1.3707553857       -0.2416702899
 C         -2.1790634650        0.2320700356        0.4799164470
 C         -1.6834400867       -1.1171682203       -0.0316086870
 C         -0.1709691238       -1.2298619446        0.1394822740
 C          0.5362320999       -0.0985774961       -0.6082232906
 C          2.0650867528       -0.2300848247       -0.5740805713
 C          2.6941226195       -0.1676978958        0.8136044507
 H          0.2891111621        1.3289187669        0.9914661197
 H          0.5492442359        2.0615481946       -0.5956132447
 H         -1.7131303371        1.3376680814       -1.3052991230
 H         -1.8055110253        2.3315788311        0.1507199296
 H         -3.2579408680        0.3142823799        0.3304951679
 H         -1.9834475479        0.3054568695        1.5524460115
 H         -1.9381434708       -1.2190086409       -1.0894223070
 H         -2.1798810051       -1.9253710875        0.5103435033
 H          0.1747328751       -2.1956246210       -0.2366351511
 H          0.0690316241       -1.1756626167        1.2027167117
 H          0.2391257995       -0.1614759592       -1.6631695995
 H          2.4916488536        0.5678671365       -1.1876645930
 H          2.3377827114       -1.1810581344       -1.0393154146
 H          2.3272936008       -0.9712606096        1.4465214929
 H          2.4827644498        0.7822217777        1.2971878282
 H          3.7742182177       -0.2704502335        0.7316761378
