# Supplementary material for: Electron iso-density surfaces provide a thermodynamically consistent representation of atomic and molecular surfaces
Source: Nat Commun. 2024 Jul 19;15:6086. doi: 10.1038/s41467-024-50408-8 (PMC11271626; doi:10.1038/s41467-024-50408-8)
Supplement: Supplementary file 5 — Supplementary Data 2 [file 41467_2024_50408_MOESM5_ESM.zip › struct_104/1045-3.xyz]

24
1045-3
 C         -0.2909963769        1.3911804664       -0.6644328521
 C         -1.3144483334        1.3227045635        0.4652981949
 C         -2.1451940511        0.0487576386        0.3531594888
 C         -1.2398758928       -1.1782220329        0.3759152306
 C         -0.2045282369       -1.1039523841       -0.7431925450
 C          0.6405867892        0.1733396698       -0.6791911224
 C          1.6205504988        0.1940951405        0.5005490296
 C          2.7783845914       -0.7833283718        0.3308047582
 H          0.2997017789        2.3058531619       -0.5744369849
 H         -0.8247472285        1.4351490405       -1.6174866245
 H         -1.9678603792        2.1970660716        0.4181057379
 H         -0.8041736140        1.3437367634        1.4297419539
 H         -2.7063656024        0.0660588632       -0.5845672304
 H         -2.8653614965       -0.0024600172        1.1729066792
 H         -1.8391673105       -2.0837855149        0.2549367986
 H         -0.7402788737       -1.2436904164        1.3440936998
 H         -0.7272468980       -1.1219932108       -1.7031978351
 H          0.4414438340       -1.9825450244       -0.7073089003
 H          1.2414979016        0.2251319779       -1.5961796040
 H          1.0991645535       -0.0307109324        1.4309090569
 H          2.0287219225        1.2043171149        0.5892783898
 H          3.4790101168       -0.6839091105        1.1571442954
 H          3.3128954603       -0.5860622685       -0.5963035390
 H          2.4260874656       -1.8116838342        0.3103627157
