# Supplementary material for: Electron iso-density surfaces provide a thermodynamically consistent representation of atomic and molecular surfaces
Source: Nat Commun. 2024 Jul 19;15:6086. doi: 10.1038/s41467-024-50408-8 (PMC11271626; doi:10.1038/s41467-024-50408-8)
Supplement: Supplementary file 5 — Supplementary Data 2 [file 41467_2024_50408_MOESM5_ESM.zip › struct_104/1045-4.xyz]

24
1045-4
 C         -0.2406356144        1.1680465284        0.7410293756
 C         -1.6247697783        1.4047987994        0.1255917503
 C         -2.1495624253        0.1465623008       -0.5765822809
 C         -1.6023111056       -1.1012353380        0.1056753513
 C         -0.0833628887       -1.1889751478       -0.0840552307
 C          0.5777633517        0.1992145145       -0.1129727675
 C          2.0316384727        0.1433087200        0.3643586327
 C          2.9203935468       -0.7098542315       -0.5334577002
 H         -0.3404402927        0.7517578208        1.7453214349
 H          0.2849179347        2.1204590275        0.8351946883
 H         -1.5735150207        2.2241021052       -0.5941819665
 H         -2.3179352303        1.7065825975        0.9133223337
 H         -1.8362681521        0.1409383308       -1.6224102665
 H         -3.2409396383        0.1400177331       -0.5617095082
 H         -2.0757586013       -1.9953155835       -0.3046502830
 H         -1.8493621100       -1.0593864997        1.1681010389
 H          0.1345504054       -1.7095044411       -1.0182445329
 H          0.3437813735       -1.7795571143        0.7294191939
 H          0.5767534923        0.5749522990       -1.1420004382
 H          2.0612727694       -0.2480271973        1.3843533267
 H          2.4313697151        1.1603488845        0.3913245395
 H          2.5976022520       -1.7476137517       -0.5290839507
 H          3.9517952233       -0.6727134661       -0.1896110663
 H          2.8881284579       -0.3442907467       -1.5577301410
