# Supplementary material for: Electron iso-density surfaces provide a thermodynamically consistent representation of atomic and molecular surfaces
Source: Nat Commun. 2024 Jul 19;15:6086. doi: 10.1038/s41467-024-50408-8 (PMC11271626; doi:10.1038/s41467-024-50408-8)
Supplement: Supplementary file 5 — Supplementary Data 2 [file 41467_2024_50408_MOESM5_ESM.zip › struct_104/1045-5.xyz]

24
1045-5
 C          0.0580160381        1.1487177499        0.0437185321
 C         -1.4101695202        1.3285633250       -0.3271286668
 C         -2.2716754098        0.2563255547        0.3497856941
 C         -1.4902480392       -1.0508032829        0.5258548756
 C         -0.4866470702       -1.2271705406       -0.6079523701
 C          0.6163297321       -0.1547788178       -0.5478648678
 C          1.8237540952       -0.6575290627        0.2513224256
 C          2.9886769483        0.3256974746        0.2575484329
 H          0.1472111840        1.1305739570        1.1318468249
 H          0.6368309985        1.9982131019       -0.3220122749
 H         -1.5099155880        1.2611170885       -1.4122350261
 H         -1.7533585942        2.3212680858       -0.0295332279
 H         -3.1638025954        0.0775983484       -0.2535781577
 H         -2.6053389803        0.6104102788        1.3271719761
 H         -2.1811931390       -1.8955689341        0.5498880681
 H         -0.9546703346       -1.0424979200        1.4764873145
 H         -1.0192940733       -1.1617302347       -1.5586526333
 H         -0.0353257396       -2.2199435386       -0.5558087344
 H          0.9547762672        0.0440334851       -1.5712260979
 H          2.1646041936       -1.6001851672       -0.1848066142
 H          1.5171421545       -0.8624557020        1.2797067861
 H          3.2875943577        0.5662830097       -0.7606387608
 H          3.8443164175       -0.1068369337        0.7717143432
 H          2.7196846130        1.2488766946        0.7637182901
