# Supplementary material for: Electron iso-density surfaces provide a thermodynamically consistent representation of atomic and molecular surfaces
Source: Nat Commun. 2024 Jul 19;15:6086. doi: 10.1038/s41467-024-50408-8 (PMC11271626; doi:10.1038/s41467-024-50408-8)
Supplement: Supplementary file 5 — Supplementary Data 2 [file 41467_2024_50408_MOESM5_ESM.zip › struct_104/1045-6.xyz]

24
1045-6
 C         -0.0265612829        1.0685238174       -0.5093593641
 C         -1.1519955813        1.2575734014        0.5017819708
 C         -2.3143540653        0.3060755202        0.1979282124
 C         -1.8070382318       -1.0184824966       -0.3850991422
 C         -0.4153631561       -1.3351609720        0.1501504233
 C          0.6145861941       -0.3242475612       -0.3774822520
 C          1.8483991751       -0.3079286167        0.5333847272
 C          3.0737779049        0.3113787826       -0.1286604528
 H          0.7305098784        1.8403116862       -0.3651492743
 H         -0.4340747997        1.1974217314       -1.5139447833
 H         -1.5046095216        2.2905809746        0.4805706604
 H         -0.7650802727        1.0672517289        1.5044039825
 H         -3.0004301095        0.7733023685       -0.5112398349
 H         -2.8737109290        0.1181797952        1.1165508506
 H         -1.7582037781       -0.9557359375       -1.4740510877
 H         -2.4998596196       -1.8240850883       -0.1351872172
 H         -0.1191312491       -2.3441650394       -0.1436072960
 H         -0.4388557731       -1.3056332037        1.2414427012
 H          0.9372862175       -0.6498139066       -1.3727777505
 H          2.0883595357       -1.3361751858        0.8154738448
 H          1.6121817354        0.2384527557        1.4493155991
 H          2.8866407068        1.3423004863       -0.4194339064
 H          3.3468568985       -0.2488597219       -1.0204963499
 H          3.9198644663        0.3003697485        0.5549573689
