# Supplementary material for: Electron iso-density surfaces provide a thermodynamically consistent representation of atomic and molecular surfaces
Source: Nat Commun. 2024 Jul 19;15:6086. doi: 10.1038/s41467-024-50408-8 (PMC11271626; doi:10.1038/s41467-024-50408-8)
Supplement: Supplementary file 5 — Supplementary Data 2 [file 41467_2024_50408_MOESM5_ESM.zip › struct_104/1045-7.xyz]

24
1045-7
 C         -0.1600996668        1.3987300550        0.4091298002
 C         -1.6711845962        1.1690611317        0.5344808438
 C         -2.1562592738        0.2157545486       -0.5510874416
 C         -1.5488031797       -1.1766646918       -0.3418777370
 C         -0.1634834088       -1.0947211561        0.3109074561
 C          0.5720502292        0.1644203944       -0.1448218846
 C          2.0402527194        0.1802413351        0.2936106986
 C          2.9167673284       -0.7929743377       -0.4864736223
 H          0.2464248944        1.6485669896        1.3917536245
 H          0.0311523568        2.2497273926       -0.2479157479
 H         -2.1963412915        2.1232913651        0.4620597482
 H         -1.9071714824        0.7398831685        1.5099899272
 H         -1.8622041343        0.6123801399       -1.5247469471
 H         -3.2458640150        0.1515754402       -0.5396605931
 H         -1.4730081928       -1.6839866688       -1.3057532999
 H         -2.2060543411       -1.7765203510        0.2908761116
 H          0.4083059568       -1.9873293930        0.0556488496
 H         -0.2599096219       -1.0680209806        1.3982585915
 H          0.5464490913        0.1951285997       -1.2392738568
 H          2.0989716507       -0.0507835360        1.3600182478
 H          2.4321580614        1.1909543077        0.1526640870
 H          2.5977855233       -1.8207154474       -0.3330944786
 H          3.9521623117       -0.7094150509       -0.1636320552
 H          2.8720638974       -0.5755948611       -1.5516250963
