# Supplementary material for: Electron iso-density surfaces provide a thermodynamically consistent representation of atomic and molecular surfaces
Source: Nat Commun. 2024 Jul 19;15:6086. doi: 10.1038/s41467-024-50408-8 (PMC11271626; doi:10.1038/s41467-024-50408-8)
Supplement: Supplementary file 5 — Supplementary Data 2 [file 41467_2024_50408_MOESM5_ESM.zip › struct_104/1045-8.xyz]

24
1045-8
 C         -0.1190209829        1.1338036884       -0.9735186712
 C         -0.9829183903        1.4141321541        0.2534653034
 C         -1.9807806074        0.2849428029        0.4743620894
 C         -1.2269249950       -1.0202977689        0.6926983722
 C         -0.3668109309       -1.3538972020       -0.5237153072
 C          0.5826973720       -0.2334204082       -0.9764382271
 C          1.9581595568       -0.2459831235       -0.2861922683
 C          2.0224022697        0.0101044912        1.2140143430
 H          0.6300636567        1.9212016185       -1.0846210920
 H         -0.7700282402        1.1776356223       -1.8513773300
 H         -1.5123229679        2.3586136361        0.1036171317
 H         -0.3653290894        1.5214788507        1.1448853319
 H         -2.6298696082        0.1925032459       -0.3998770057
 H         -2.6105492309        0.5039879005        1.3394738464
 H         -1.9330780526       -1.8377667436        0.8595845393
 H         -0.6121499374       -0.9292686528        1.5878791964
 H         -1.0428793400       -1.5759299567       -1.3543341096
 H          0.2142523320       -2.2578444897       -0.3269985538
 H          0.8220515766       -0.4470993236       -2.0278963019
 H          2.5799455428        0.5025453369       -0.7862012736
 H          2.4120076594       -1.2216309559       -0.4839837323
 H          3.0607162441       -0.0343973141        1.5397260033
 H          1.4683298727       -0.7414501899        1.7682672136
 H          1.6377885455        0.9939232132        1.4653286630
