# Supplementary material for: Electron iso-density surfaces provide a thermodynamically consistent representation of atomic and molecular surfaces
Source: Nat Commun. 2024 Jul 19;15:6086. doi: 10.1038/s41467-024-50408-8 (PMC11271626; doi:10.1038/s41467-024-50408-8)
Supplement: Supplementary file 5 — Supplementary Data 2 [file 41467_2024_50408_MOESM5_ESM.zip › struct_104/1046-1.xyz]

21
1046-1
 C         -0.3114351004        0.2532800777        0.3253477588
 C         -1.6368666026        0.5304105983       -0.3807244356
 C         -2.7758673188       -0.3265213467        0.1594326015
 C          0.2658536718       -1.1474949745        0.0321496329
 C          1.7641094832       -0.9521607805       -0.2551661703
 C          2.0784960533        0.4630062503        0.2275378753
 C          0.7984102648        1.2233622529       -0.0963606876
 H         -0.4691198533        0.3561272870        1.4039248454
 H         -1.5194402181        0.3490135226       -1.4519285433
 H         -1.8908413501        1.5854995312       -0.2502074916
 H         -3.7039915763       -0.0983827095       -0.3599676374
 H         -2.9223931266       -0.1384879486        1.2209717169
 H         -2.5599593583       -1.3838663759        0.0270376056
 H         -0.2318379690       -1.5967650922       -0.8272843627
 H          0.1155005755       -1.8105210291        0.8837049346
 H          1.9517927468       -1.0194113885       -1.3277770922
 H          2.3793175367       -1.7027163016        0.2396183357
 H          2.9571690188        0.8846644784       -0.2591246133
 H          2.2468608361        0.4647697729        1.3058823787
 H          0.7393625799        1.4072741069       -1.1709718098
 H          0.7303650369        2.1798657130        0.4205385598
