# Supplementary material for: Electron iso-density surfaces provide a thermodynamically consistent representation of atomic and molecular surfaces
Source: Nat Commun. 2024 Jul 19;15:6086. doi: 10.1038/s41467-024-50408-8 (PMC11271626; doi:10.1038/s41467-024-50408-8)
Supplement: Supplementary file 5 — Supplementary Data 2 [file 41467_2024_50408_MOESM5_ESM.zip › struct_104/1046-10.xyz]

21
1046-10
 C         -0.2640231812        0.3843459622        0.8739873585
 C         -1.5359416069        0.6442158780        0.0310024749
 C         -2.0649843307       -0.5197020868       -0.8009447439
 C          0.3137759545       -1.0379156900        0.8070629743
 C          1.3111069027       -1.0473198729       -0.3660888798
 C          1.4478230931        0.4160497669       -0.8091089046
 C          0.9216897012        1.2189630086        0.3771736264
 H         -0.4930302471        0.6360151443        1.9130138028
 H         -1.3383351202        1.4767187683       -0.6475566709
 H         -2.3376145304        0.9672721701        0.6992860081
 H         -2.4109936921       -1.3343908538       -0.1692440611
 H         -1.3067689350       -0.8988909480       -1.4795997374
 H         -2.9111107737       -0.1792772988       -1.3952312194
 H         -0.4528221026       -1.8004671056        0.7019792233
 H          0.8444302434       -1.2376327636        1.7394697354
 H          0.9625775662       -1.6756673970       -1.1855525114
 H          2.2738561065       -1.4424048290       -0.0410297616
 H          0.8263221424        0.6068526000       -1.6848223564
 H          2.4745794953        0.6769070055       -1.0630235207
 H          0.6418369305        2.2369414279        0.1080758025
 H          1.6844771207        1.2692557481        1.1566305523
