# Supplementary material for: Electron iso-density surfaces provide a thermodynamically consistent representation of atomic and molecular surfaces
Source: Nat Commun. 2024 Jul 19;15:6086. doi: 10.1038/s41467-024-50408-8 (PMC11271626; doi:10.1038/s41467-024-50408-8)
Supplement: Supplementary file 5 — Supplementary Data 2 [file 41467_2024_50408_MOESM5_ESM.zip › struct_104/1046-2.xyz]

21
1046-2
 C         -0.3515594125       -0.1915196269        0.4351831144
 C         -1.6652556429       -0.3025623468       -0.3388611562
 C         -2.6442928749        0.8133483080        0.0072678535
 C          0.6068851298       -1.3679561367        0.1376700533
 C          1.8762668829       -0.7463200774       -0.4514469071
 C          1.9068923378        0.6515224725        0.1563957401
 C          0.4438088379        1.0773403583        0.0828390742
 H         -0.5891081734       -0.1808509792        1.5033006099
 H         -2.1296465284       -1.2650762379       -0.1095312423
 H         -1.4538033664       -0.2827405324       -1.4107829045
 H         -2.2308230616        1.7850945407       -0.2502905029
 H         -2.8660558500        0.8070089957        1.0724334641
 H         -3.5769000852        0.6830438600       -0.5373097112
 H          0.1572110301       -2.0835467869       -0.5501295365
 H          0.8454174711       -1.8999482135        1.0591709703
 H          1.7892371389       -0.6701069436       -1.5365867729
 H          2.7680366424       -1.3277636662       -0.2208183778
 H          2.5695724778        1.3312946970       -0.3781441962
 H          2.2311064118        0.5986410812        1.1972088043
 H          0.2091580601        1.3873964144       -0.9372894682
 H          0.2180173235        1.9058186841        0.7526107213
