# Supplementary material for: Electron iso-density surfaces provide a thermodynamically consistent representation of atomic and molecular surfaces
Source: Nat Commun. 2024 Jul 19;15:6086. doi: 10.1038/s41467-024-50408-8 (PMC11271626; doi:10.1038/s41467-024-50408-8)
Supplement: Supplementary file 5 — Supplementary Data 2 [file 41467_2024_50408_MOESM5_ESM.zip › struct_104/1046-3.xyz]

21
1046-3
 C         -0.3012630493        0.2302672287        0.2762482489
 C         -1.6763560235        0.5863162451       -0.2809486739
 C         -2.7687121245       -0.3660503696        0.1917223880
 C          0.2611810505       -1.1000969495       -0.2311264847
 C          1.7727415782       -1.0137280177        0.0222948017
 C          2.0965257409        0.4858190565        0.1670050203
 C          0.7894331024        1.2196360800       -0.1389985928
 H         -0.3565095483        0.2013034116        1.3697047808
 H         -1.6354481909        0.5774178891       -1.3730304970
 H         -1.9280096968        1.6030174954        0.0314441534
 H         -2.8138800039       -0.3850170958        1.2785246415
 H         -2.5788571294       -1.3762249918       -0.1620307103
 H         -3.7382844234       -0.0488855504       -0.1857210231
 H          0.0624669447       -1.1860022726       -1.3011435525
 H         -0.1839571194       -1.9598264549        0.2670362436
 H          2.3326170875       -1.4668006732       -0.7952949936
 H          2.0372744349       -1.5473532730        0.9354327596
 H          2.8976679966        0.7958858635       -0.5027050651
 H          2.4145508996        0.7045166541        1.1869836097
 H          0.7072137277        1.4147627547       -1.2100493503
 H          0.7149812446        2.1707525498        0.3870037277
