# Supplementary material for: Electron iso-density surfaces provide a thermodynamically consistent representation of atomic and molecular surfaces
Source: Nat Commun. 2024 Jul 19;15:6086. doi: 10.1038/s41467-024-50408-8 (PMC11271626; doi:10.1038/s41467-024-50408-8)
Supplement: Supplementary file 5 — Supplementary Data 2 [file 41467_2024_50408_MOESM5_ESM.zip › struct_104/1046-4.xyz]

21
1046-4
 C         -0.3571866401       -0.1835977602        0.6491531010
 C         -1.4013050127       -0.2413427944       -0.4697183874
 C         -2.5710402253        0.7065099848       -0.2309682472
 C          0.6735912345       -1.3094879788        0.5295187591
 C          1.6624551483       -0.8181486677       -0.5311784958
 C          1.6230852750        0.7187591452       -0.4519268549
 C          0.5268488331        1.0643007257        0.5667571355
 H         -0.8797214431       -0.2340024251        1.6090947895
 H         -1.7877590989       -1.2613961497       -0.5373652994
 H         -0.9291249403       -0.0018869483       -1.4231284705
 H         -3.2961679417        0.6246998769       -1.0376587651
 H         -2.2353642816        1.7395036659       -0.1808199515
 H         -3.0714449486        0.4659016644        0.7049505649
 H          0.2217946990       -2.2639277397        0.2616354342
 H          1.1849539834       -1.4322825768        1.4858842432
 H          1.3495271610       -1.1565197042       -1.5191396279
 H          2.6638379553       -1.2081218236       -0.3524469325
 H          1.3893166209        1.1456925798       -1.4272543322
 H          2.5840195693        1.1272452100       -0.1406392382
 H         -0.0311066619        1.9530374928        0.2778031499
 H          0.9728636073        1.2529063927        1.5445650076
