# Supplementary material for: Electron iso-density surfaces provide a thermodynamically consistent representation of atomic and molecular surfaces
Source: Nat Commun. 2024 Jul 19;15:6086. doi: 10.1038/s41467-024-50408-8 (PMC11271626; doi:10.1038/s41467-024-50408-8)
Supplement: Supplementary file 5 — Supplementary Data 2 [file 41467_2024_50408_MOESM5_ESM.zip › struct_104/1046-5.xyz]

21
1046-5
 C         -0.3566591498       -0.1627689914        0.6235193880
 C         -1.4331493563       -0.2574609873       -0.4629220882
 C         -2.6080378175        0.6788210291       -0.2042396343
 C          0.6674945981       -1.2961574913        0.5130100145
 C          1.6289090625       -0.8176516012       -0.5707438524
 C          1.7563489558        0.6905618297       -0.3233024185
 C          0.5068913986        1.1005152677        0.4803594751
 H         -0.8556249693       -0.1867483293        1.5967678167
 H         -1.8073819887       -1.2835303855       -0.5021109842
 H         -0.9934598314       -0.0263862364       -1.4342577598
 H         -3.3482196537        0.5865616382       -0.9959882181
 H         -2.2819935709        1.7155343004       -0.1634595841
 H         -3.0868968590        0.4364368542        0.7423899483
 H          0.2081814928       -2.2541637049        0.2719560920
 H          1.2012059063       -1.3994870130        1.4596328996
 H          1.2002086796       -1.0084022722       -1.5550651769
 H          2.5920686422       -1.3242878711       -0.5217193030
 H          1.8273857566        1.2392642607       -1.2619684792
 H          2.6588896945        0.9043905098        0.2496728306
 H         -0.0402329561        1.9004625437       -0.0155058924
 H          0.7977497320        1.4647141605        1.4661146845
