# Supplementary material for: Electron iso-density surfaces provide a thermodynamically consistent representation of atomic and molecular surfaces
Source: Nat Commun. 2024 Jul 19;15:6086. doi: 10.1038/s41467-024-50408-8 (PMC11271626; doi:10.1038/s41467-024-50408-8)
Supplement: Supplementary file 5 — Supplementary Data 2 [file 41467_2024_50408_MOESM5_ESM.zip › struct_104/1046-6.xyz]

21
1046-6
 C         -0.3297501464        0.2876674637        0.6058741121
 C         -1.3962261638        0.4375067389       -0.4838549414
 C         -2.6569100286       -0.3710281949       -0.1992398895
 C          0.3493916739       -1.0846485901        0.5916745776
 C          1.4158082210       -0.9624415623       -0.4934294917
 C          1.9383191122        0.4730601899       -0.3579189966
 C          0.8448569468        1.2577174366        0.3909433423
 H         -0.8095040489        0.4738915780        1.5714741346
 H         -0.9815934292        0.1407553010       -1.4481296827
 H         -1.6717987612        1.4928864060       -0.5546425138
 H         -3.4014917695       -0.1935250392       -0.9722419025
 H         -3.0839531208       -0.0842357235        0.7597489869
 H         -2.4455066406       -1.4371020612       -0.1728953693
 H         -0.3453077161       -1.8999791056        0.3997425555
 H          0.8250530297       -1.2626065965        1.5578167560
 H          0.9657941502       -1.1121244398       -1.4754629392
 H          2.2081954267       -1.7007644152       -0.3756555750
 H          2.1464711265        0.9096889900       -1.3341111748
 H          2.8677700206        0.4854641904        0.2116567015
 H          0.5302570847        2.1392126383       -0.1667772698
 H          1.2234985987        1.5975820926        1.3553865200
