# Supplementary material for: Electron iso-density surfaces provide a thermodynamically consistent representation of atomic and molecular surfaces
Source: Nat Commun. 2024 Jul 19;15:6086. doi: 10.1038/s41467-024-50408-8 (PMC11271626; doi:10.1038/s41467-024-50408-8)
Supplement: Supplementary file 5 — Supplementary Data 2 [file 41467_2024_50408_MOESM5_ESM.zip › struct_104/1046-7.xyz]

21
1046-7
 C         -0.2617258820        0.3164828176        0.8239600942
 C         -1.7424057961        0.3534620698        0.4227482522
 C         -2.0566656917       -0.1887595088       -0.9673832716
 C          0.3721961476       -1.0859299833        0.7205193773
 C          1.3331319905       -1.0125619371       -0.4642540114
 C          1.8689957607        0.4121961863       -0.3779377201
 C          0.6249046373        1.2346321443       -0.0423479873
 H         -0.2150681511        0.6517249012        1.8649550934
 H         -2.0862067857        1.3893992322        0.4852246843
 H         -2.3102824311       -0.2233090351        1.1575914545
 H         -3.1241196362       -0.1049987521       -1.1610332459
 H         -1.7804427985       -1.2364155954       -1.0520334818
 H         -1.5316353902        0.3675702201       -1.7395551073
 H         -0.3763940502       -1.8676196311        0.6033890578
 H          0.9365390612       -1.3024113205        1.6291653169
 H          0.7919233192       -1.1477447954       -1.4014882730
 H          2.1204110310       -1.7638273735       -0.4093531100
 H          2.3493072033        0.7409216916       -1.2988981351
 H          2.5963487623        0.4824898952        0.4327991937
 H          0.1047090489        1.5029657769       -0.9613449501
 H          0.8752464283        2.1594478549        0.4765115020
