# Supplementary material for: Electron iso-density surfaces provide a thermodynamically consistent representation of atomic and molecular surfaces
Source: Nat Commun. 2024 Jul 19;15:6086. doi: 10.1038/s41467-024-50408-8 (PMC11271626; doi:10.1038/s41467-024-50408-8)
Supplement: Supplementary file 5 — Supplementary Data 2 [file 41467_2024_50408_MOESM5_ESM.zip › struct_104/1046-8.xyz]

21
1046-8
 C         -0.2497633803        0.1279272712        0.6668882139
 C         -1.7681430652        0.3067549676        0.5798325760
 C         -2.3833915996        0.0475147690       -0.7912715554
 C          0.2959784498       -1.2037190108        0.1494995719
 C          1.7967257078       -0.9414695444        0.0771336274
 C          1.8970544502        0.4877379677       -0.4728138942
 C          0.5647163851        1.1721285739       -0.1130794193
 H          0.0226118497        0.2080664879        1.7260354459
 H         -2.0042581592        1.3290467178        0.8871875686
 H         -2.2362425420       -0.3674114573        1.3017137506
 H         -1.9114249633        0.6548690347       -1.5593223194
 H         -3.4425448400        0.2953787655       -0.7700741037
 H         -2.2894885674       -0.9987271335       -1.0703028032
 H         -0.0874677719       -1.4078955786       -0.8498238372
 H          0.0437436923       -2.0404950889        0.7999568509
 H          2.3196607432       -1.6622731926       -0.5503934433
 H          2.2259549927       -0.9899216456        1.0794233774
 H          2.0306625781        0.4649461928       -1.5546759460
 H          2.7500608554        1.0154475957       -0.0474264617
 H          0.0351989285        1.4634466283       -1.0194119715
 H          0.7181454470        2.0727629210        0.4808419174
