# Supplementary material for: Electron iso-density surfaces provide a thermodynamically consistent representation of atomic and molecular surfaces
Source: Nat Commun. 2024 Jul 19;15:6086. doi: 10.1038/s41467-024-50408-8 (PMC11271626; doi:10.1038/s41467-024-50408-8)
Supplement: Supplementary file 5 — Supplementary Data 2 [file 41467_2024_50408_MOESM5_ESM.zip › struct_104/1046-9.xyz]

21
1046-9
 C         -0.2456511026        0.1317413820        0.6429364901
 C         -1.7723803595        0.2358480475        0.6054835430
 C         -2.4064828693        0.1435384586       -0.7783531693
 C          0.3236581788       -1.2274933852        0.2206326829
 C          1.7953844747       -0.9575500079       -0.1380681363
 C          1.9448431877        0.5729512131       -0.2012701932
 C          0.5141174352        1.1038343980       -0.2598172664
 H          0.0658783939        0.3229460888        1.6769403345
 H         -2.0618732043        1.1889129914        1.0557121682
 H         -2.1800881997       -0.5597460276        1.2347511061
 H         -2.1268105613       -0.7781495563       -1.2819687698
 H         -2.1105314614        0.9837258054       -1.4010508083
 H         -3.4903876920        0.1597254182       -0.6854544000
 H         -0.2106152437       -1.5967170163       -0.6542761089
 H          0.2229610298       -1.9707230449        1.0108912991
 H          2.0462566391       -1.4122085109       -1.0963325068
 H          2.4670346218       -1.3791683634        0.6094540197
 H          2.5393724067        0.8923190158       -1.0564043416
 H          2.4345093939        0.9392359697        0.7024524604
 H          0.1386502271        1.0380573398       -1.2807879908
 H          0.4365378658        2.1375872457        0.0751573827
