# Supplementary material for: Electron iso-density surfaces provide a thermodynamically consistent representation of atomic and molecular surfaces
Source: Nat Commun. 2024 Jul 19;15:6086. doi: 10.1038/s41467-024-50408-8 (PMC11271626; doi:10.1038/s41467-024-50408-8)
Supplement: Supplementary file 5 — Supplementary Data 2 [file 41467_2024_50408_MOESM5_ESM.zip › struct_104/1047-1.xyz]

6
1047-1
 C         -0.6581801295        0.0000018326        0.0000015661
 C          0.6581775573        0.0000024130       -0.0000018524
 H         -1.2293130494       -0.9140326760       -0.0000341812
 H         -1.2293435721        0.9140193608        0.0000249804
 H          1.2293147502       -0.9140351687        0.0000358868
 H          1.2293725239        0.9139978897       -0.0000232747
