# Supplementary material for: Electron iso-density surfaces provide a thermodynamically consistent representation of atomic and molecular surfaces
Source: Nat Commun. 2024 Jul 19;15:6086. doi: 10.1038/s41467-024-50408-8 (PMC11271626; doi:10.1038/s41467-024-50408-8)
Supplement: Supplementary file 5 — Supplementary Data 2 [file 41467_2024_50408_MOESM5_ESM.zip › struct_104/1081-1.xyz]

9
1081-1
 C         -0.9840400053        0.7086297077       -0.0000082036
 C          0.3241154543        1.0792759609       -0.0000014524
 O          1.1224365777       -0.0001392939        0.0000128589
 C          0.3238208669       -1.0793793546       -0.0000097721
 C         -0.9842452166       -0.7083506746        0.0000272098
 H         -1.8383174999        1.3538640007       -0.0000893995
 H          0.7971981446        2.0410936379       -0.0000246290
 H          0.7966027196       -2.0413919973       -0.0001683762
 H         -1.8386276597       -1.3534475603       -0.0000144510
