# Supplementary material for: Electron iso-density surfaces provide a thermodynamically consistent representation of atomic and molecular surfaces
Source: Nat Commun. 2024 Jul 19;15:6086. doi: 10.1038/s41467-024-50408-8 (PMC11271626; doi:10.1038/s41467-024-50408-8)
Supplement: Supplementary file 5 — Supplementary Data 2 [file 41467_2024_50408_MOESM5_ESM.zip › struct_104/1136-1.xyz]

3
1136-1
 S         -0.0000000001        0.0543382479        0.0000000000
 H          0.9575274210       -0.8642148152       -0.0000000001
 H         -0.9575274163       -0.8642148199       -0.0000000005
