# Supplementary material for: Electron iso-density surfaces provide a thermodynamically consistent representation of atomic and molecular surfaces
Source: Nat Commun. 2024 Jul 19;15:6086. doi: 10.1038/s41467-024-50408-8 (PMC11271626; doi:10.1038/s41467-024-50408-8)
Supplement: Supplementary file 5 — Supplementary Data 2 [file 41467_2024_50408_MOESM5_ESM.zip › struct_104/1152-1.xyz]

14
1152-1
 C         -0.1914591282       -1.4350125892        0.1083156633
 C          0.0000020240        0.0000203462       -0.3759803458
 C         -1.1470582253        0.8833044694        0.1083317025
 C          1.3385144859        0.5516907558        0.1083283428
 H         -0.1965015128       -1.4691445465        1.1959602563
 H          0.6136649262       -2.0721992974       -0.2509281093
 H         -1.1350566995       -1.8391313577       -0.2517082286
 H          0.0000039025        0.0000547590       -1.4721528399
 H         -1.1743822203        0.9042917692        1.1959747898
 H         -2.1013864286        0.5049082083       -0.2513756782
 H         -1.0250031171        1.9026498727       -0.2512548998
 H          1.3705027513        0.5646411198        1.1959478603
 H          1.4878918594        1.5674298158       -0.2511843210
 H          2.1602765921       -0.0635358817       -0.2514638706
