# Supplementary material for: Electron iso-density surfaces provide a thermodynamically consistent representation of atomic and molecular surfaces
Source: Nat Commun. 2024 Jul 19;15:6086. doi: 10.1038/s41467-024-50408-8 (PMC11271626; doi:10.1038/s41467-024-50408-8)
Supplement: Supplementary file 5 — Supplementary Data 2 [file 41467_2024_50408_MOESM5_ESM.zip › struct_104/1153-1.xyz]

12
1153-1
 C          0.0002980262       -1.4262270958        0.0000056518
 C          0.0000163945       -0.1036900779        0.0000378770
 C         -1.2640357352        0.7016300897       -0.0000025704
 C          1.2637598850        0.7021110243       -0.0000039420
 H         -0.9136163375       -1.9960436025       -0.0002643295
 H          0.9144409760       -1.9956862133        0.0000694889
 H         -1.3010002800        1.3446970592       -0.8791332264
 H         -1.3016641957        1.3436046852        0.8798104255
 H         -2.1399238215        0.0584493552       -0.0006848425
 H          1.3009845782        1.3441092038       -0.8798662984
 H          2.1398574160        0.0592873907        0.0005782028
 H          1.3004620240        1.3452041624        0.8790494609
