# Supplementary material for: Electron iso-density surfaces provide a thermodynamically consistent representation of atomic and molecular surfaces
Source: Nat Commun. 2024 Jul 19;15:6086. doi: 10.1038/s41467-024-50408-8 (PMC11271626; doi:10.1038/s41467-024-50408-8)
Supplement: Supplementary file 5 — Supplementary Data 2 [file 41467_2024_50408_MOESM5_ESM.zip › struct_104/1159-1.xyz]

15
1159-1
 C         -2.2553186940       -0.7527999641       -0.0485899463
 C         -0.9576423667        0.0040255003       -0.3259521594
 C         -1.0665095010        1.4523008008        0.1401105056
 C          0.1995562199       -0.7064263899        0.3696806115
 S          1.8329229642        0.0008631781       -0.0394285842
 H         -2.1920981854       -1.7774406323       -0.4087516546
 H         -3.0882066880       -0.2640703819       -0.5480107409
 H         -2.4600468266       -0.7750682242        1.0196618577
 H         -0.7708515347       -0.0058183457       -1.4069292647
 H         -1.8512374591        1.9696727927       -0.4061528521
 H         -0.1279994941        1.9768885012       -0.0234635241
 H         -1.3012761800        1.4902912588        1.2019240777
 H          0.2269763240       -1.7654945060        0.1106730588
 H          0.1185503881       -0.6090565200        1.4522774344
 H          1.7630275632       -0.2328010097       -1.3487990519
