# Supplementary material for: Electron iso-density surfaces provide a thermodynamically consistent representation of atomic and molecular surfaces
Source: Nat Commun. 2024 Jul 19;15:6086. doi: 10.1038/s41467-024-50408-8 (PMC11271626; doi:10.1038/s41467-024-50408-8)
Supplement: Supplementary file 5 — Supplementary Data 2 [file 41467_2024_50408_MOESM5_ESM.zip › struct_104/1159-2.xyz]

15
1159-2
 C         -1.6572577125       -0.7588666877       -0.2344142602
 C         -0.8291343137        0.5231576782       -0.2515534160
 C         -1.6391650721        1.6857449330        0.3204496310
 C          0.4594643307        0.3713802147        0.5527824569
 S          1.6703234076       -0.7735728014       -0.1966410450
 H         -1.8957622245       -1.0448188896        0.7887153580
 H         -1.1208536786       -1.5766688940       -0.7106532330
 H         -2.5890450520       -0.6100668727       -0.7744143831
 H         -0.5597407147        0.7548797677       -1.2877138733
 H         -1.9078117411        1.4871694798        1.3561417690
 H         -2.5536101309        1.8243420173       -0.2509835177
 H         -1.0682980869        2.6107342761        0.2838460395
 H          0.2570756240        0.0282854240        1.5675728507
 H          0.9896943754        1.3227468077        0.6013718010
 H          1.0058194168       -1.8958046476        0.0660408482
