# Supplementary material for: Electron iso-density surfaces provide a thermodynamically consistent representation of atomic and molecular surfaces
Source: Nat Commun. 2024 Jul 19;15:6086. doi: 10.1038/s41467-024-50408-8 (PMC11271626; doi:10.1038/s41467-024-50408-8)
Supplement: Supplementary file 5 — Supplementary Data 2 [file 41467_2024_50408_MOESM5_ESM.zip › struct_104/1159-3.xyz]

15
1159-3
 C         -1.7258029731       -0.7573603623        0.3824767184
 C         -1.0202711865        0.1396032357       -0.6317270123
 C         -1.0402468666        1.5944352248       -0.1732121450
 C          0.4095770010       -0.3267413887       -0.9043543779
 S          1.5203137156       -0.2651904783        0.5465300222
 H         -1.2806187591       -0.6433468385        1.3686759892
 H         -1.6621845739       -1.8028667196        0.0859091268
 H         -2.7761937464       -0.4862178237        0.4542885583
 H         -1.5520596874        0.0636934338       -1.5888487000
 H         -2.0608660211        1.9209377127        0.0096788239
 H         -0.6002818931        2.2412699316       -0.9290369159
 H         -0.4709129797        1.7054073366        0.7469831033
 H          0.8865490179        0.3273549413       -1.6344077809
 H          0.4260645079       -1.3485524602       -1.2837601924
 H          0.9714593563       -1.2875148969        1.1975884064
