# Supplementary material for: Electron iso-density surfaces provide a thermodynamically consistent representation of atomic and molecular surfaces
Source: Nat Commun. 2024 Jul 19;15:6086. doi: 10.1038/s41467-024-50408-8 (PMC11271626; doi:10.1038/s41467-024-50408-8)
Supplement: Supplementary file 5 — Supplementary Data 2 [file 41467_2024_50408_MOESM5_ESM.zip › struct_104/1159-4.xyz]

15
1159-4
 C         -2.2567952672       -0.7448948979       -0.0889177259
 C         -0.9490321335        0.0061920826       -0.3323055379
 C         -1.0661392807        1.4556206086        0.1297604389
 C          0.1878505531       -0.7050761587        0.3927809809
 S          1.8107459870        0.0124622133       -0.0845871661
 H         -2.1900091751       -1.7688773989       -0.4499138035
 H         -3.0743223450       -0.2508524252       -0.6077995561
 H         -2.4885213578       -0.7680492390        0.9741287879
 H         -0.7286035015       -0.0046999703       -1.4056461184
 H         -1.8534406728        1.9660534634       -0.4193473704
 H         -0.1312164144        1.9851722026       -0.0379837165
 H         -1.3020709401        1.4970686199        1.1915055687
 H          0.2137322118       -1.7617763994        0.1254875953
 H          0.0833737529       -0.6010847171        1.4734082273
 H          2.5434095019       -0.8304761435        0.6393751638
