# Supplementary material for: Electron iso-density surfaces provide a thermodynamically consistent representation of atomic and molecular surfaces
Source: Nat Commun. 2024 Jul 19;15:6086. doi: 10.1038/s41467-024-50408-8 (PMC11271626; doi:10.1038/s41467-024-50408-8)
Supplement: Supplementary file 5 — Supplementary Data 2 [file 41467_2024_50408_MOESM5_ESM.zip › struct_104/1159-5.xyz]

15
1159-5
 C         -1.6956488747       -0.7635466119        0.4096593503
 C         -1.0255552705        0.1346834354       -0.6260376305
 C         -1.0338081190        1.5905826046       -0.1691042990
 C          0.3944857275       -0.3373879102       -0.9222695569
 S          1.4624069145       -0.2704119568        0.5749243059
 H         -2.7205441053       -0.4440840271        0.5812891614
 H         -1.1562356878       -0.7139871655        1.3530062939
 H         -1.7078791655       -1.7979902156        0.0726314833
 H         -1.5820776173        0.0591995614       -1.5694686037
 H         -2.0533341214        1.9291560865       -0.0022430002
 H         -0.5747310635        2.2323568884       -0.9182093171
 H         -0.4793031109        1.6940278589        0.7610152570
 H          0.8603993799        0.2980750110       -1.6761313404
 H          0.3906549565       -1.3721511779       -1.2664637549
 H          2.5526849753       -0.7232163019       -0.0387323987
