# Supplementary material for: Electron iso-density surfaces provide a thermodynamically consistent representation of atomic and molecular surfaces
Source: Nat Commun. 2024 Jul 19;15:6086. doi: 10.1038/s41467-024-50408-8 (PMC11271626; doi:10.1038/s41467-024-50408-8)
Supplement: Supplementary file 5 — Supplementary Data 2 [file 41467_2024_50408_MOESM5_ESM.zip › struct_104/1168-1.xyz]

17
1168-1
 C         -0.6727131888       -1.4394569202        0.1321901595
 C         -0.4700752629        0.0010387494       -0.3316477626
 C         -1.7124989000        0.8292896919       -0.0076488801
 C          0.7651007348        0.6377971461        0.3150169856
 C          2.0804602143        0.0099164094       -0.1315845671
 H         -0.7702038601       -1.4776240216        1.2154216205
 H          0.1629305145       -2.0684204941       -0.1623658716
 H         -1.5775809986       -1.8536374528       -0.3074502266
 H         -0.3281434372        0.0002817350       -1.4186916780
 H         -1.8779444315        0.8573872532        1.0675316231
 H         -2.5936140517        0.3989021257       -0.4784260886
 H         -1.5993144142        1.8510544734       -0.3635425656
 H          0.6776936355        0.5632036616        1.4015791570
 H          0.7813372463        1.7000435097        0.0584882548
 H          2.1547112845       -1.0236661587        0.1959541769
 H          2.9205150316        0.5579107891        0.2897332597
 H          2.1655216286        0.0347517457       -1.2161112229
