# Supplementary material for: Electron iso-density surfaces provide a thermodynamically consistent representation of atomic and molecular surfaces
Source: Nat Commun. 2024 Jul 19;15:6086. doi: 10.1038/s41467-024-50408-8 (PMC11271626; doi:10.1038/s41467-024-50408-8)
Supplement: Supplementary file 5 — Supplementary Data 2 [file 41467_2024_50408_MOESM5_ESM.zip › struct_104/1168-2.xyz]

17
1168-2
 C         -0.7115767006       -1.5018737235        0.0371630822
 C         -0.5841678894       -0.0711333619       -0.4817139454
 C         -1.3317721085        0.8948732267        0.4350184045
 C          0.8817864378        0.3410148195       -0.6799039329
 C          1.7279535882        0.3492939760        0.5883799225
 H         -0.3386104809       -1.5795487166        1.0552583030
 H         -0.1508861629       -2.1900896556       -0.5916949738
 H         -1.7548835705       -1.8102458306        0.0365409181
 H         -1.0575757604       -0.0294538280       -1.4707848036
 H         -1.2154129639        1.9199853707        0.0899607760
 H         -0.9605645409        0.8275059519        1.4544731538
 H         -2.3931015952        0.6561651750        0.4469620109
 H          0.9013039157        1.3406935145       -1.1215926694
 H          1.3369131301       -0.3429116289       -1.4009629106
 H          1.7681715729       -0.6390478390        1.0383404016
 H          1.3312212179        1.0494875347        1.3185288197
 H          2.7452673005        0.6523729717        0.3492464496
