# Supplementary material for: Electron iso-density surfaces provide a thermodynamically consistent representation of atomic and molecular surfaces
Source: Nat Commun. 2024 Jul 19;15:6086. doi: 10.1038/s41467-024-50408-8 (PMC11271626; doi:10.1038/s41467-024-50408-8)
Supplement: Supplementary file 5 — Supplementary Data 2 [file 41467_2024_50408_MOESM5_ESM.zip › struct_104/1168-3.xyz]

17
1168-3
 C         -0.9408080336       -1.4926900500        0.2208234689
 C         -0.4200136246       -0.1395837239       -0.2598660100
 C         -1.5279990885        0.9085584732       -0.1767679314
 C          0.8216176245        0.2971182216        0.5445614738
 C          2.0658643176        0.4277874058       -0.3265476903
 H         -0.1642878891       -2.2508428359        0.1456170263
 H         -1.7894123113       -1.8124414797       -0.3806088179
 H         -1.2623885868       -1.4287854891        1.2585933653
 H         -0.1329651315       -0.2434207479       -1.3118773157
 H         -1.1734269914        1.8702590857       -0.5412792971
 H         -1.8597381796        1.0297916936        0.8526332534
 H         -2.3838897555        0.6099556278       -0.7787121927
 H          1.0198121353       -0.4277053832        1.3364134802
 H          0.6276777257        1.2565807020        1.0277632903
 H          2.9216140301        0.7337220704        0.2717126171
 H          1.9104721615        1.1711411263       -1.1057377175
 H          2.3024871341       -0.5224393235       -0.8007742341
