# Supplementary material for: Electron iso-density surfaces provide a thermodynamically consistent representation of atomic and molecular surfaces
Source: Nat Commun. 2024 Jul 19;15:6086. doi: 10.1038/s41467-024-50408-8 (PMC11271626; doi:10.1038/s41467-024-50408-8)
Supplement: Supplementary file 5 — Supplementary Data 2 [file 41467_2024_50408_MOESM5_ESM.zip › struct_104/1184-1.xyz]

12
1184-1
 C          1.1631087699        1.2631861052       -0.1266731083
 C          0.5021388025       -0.0000064260        0.3985752195
 S         -1.2908081440        0.0001871952       -0.0108959714
 C          1.1625042703       -1.2635046514       -0.1265846795
 H          2.1995960766        1.3045450434        0.2031576927
 H          0.6460445634        2.1468080224        0.2400094261
 H          1.1459169658        1.2783898626       -1.2154028430
 H          0.5071199472       -0.0000624981        1.4915149726
 H         -1.1269241333       -0.0009882488       -1.3324228152
 H          2.1989827765       -1.3052913129        0.2032828113
 H          1.1453334728       -1.2785778224       -1.2153143705
 H          0.6449599127       -2.1469048382        0.2400349037
