# Supplementary material for: Electron iso-density surfaces provide a thermodynamically consistent representation of atomic and molecular surfaces
Source: Nat Commun. 2024 Jul 19;15:6086. doi: 10.1038/s41467-024-50408-8 (PMC11271626; doi:10.1038/s41467-024-50408-8)
Supplement: Supplementary file 5 — Supplementary Data 2 [file 41467_2024_50408_MOESM5_ESM.zip › struct_104/1184-2.xyz]

12
1184-2
 C          1.1446959884        1.2669831232       -0.1571673014
 C          0.5164489432        0.0002587070        0.3984159945
 S         -1.2784684403        0.0280493143       -0.0416164723
 C          1.1723369474       -1.2532227729       -0.1543882112
 H          0.6407793935        2.1474110504        0.2352812165
 H          1.0664878813        1.2802291402       -1.2423296439
 H          2.1961372155        1.3135729128        0.1190972443
 H          0.5608459943        0.0072084983        1.4910237371
 H         -1.5839113901       -1.1170371286        0.5648345094
 H          2.2327945960       -1.2538744713        0.0916413190
 H          1.0662814612       -1.2867939056       -1.2366417067
 H          0.7208203361       -2.1499917311        0.2657557442
