# Supplementary material for: Electron iso-density surfaces provide a thermodynamically consistent representation of atomic and molecular surfaces
Source: Nat Commun. 2024 Jul 19;15:6086. doi: 10.1038/s41467-024-50408-8 (PMC11271626; doi:10.1038/s41467-024-50408-8)
Supplement: Supplementary file 5 — Supplementary Data 2 [file 41467_2024_50408_MOESM5_ESM.zip › struct_104/1184-3.xyz]

12
1184-3
 C          1.1660386664        1.2610311492       -0.1636215946
 C          0.5230008734       -0.0000359321        0.3878798924
 S         -1.2822395367        0.0000177502       -0.0497736881
 C          1.1653062353       -1.2614983028       -0.1635493590
 H          2.2199373466        1.2912912521        0.1070041815
 H          0.6771771745        2.1470307735        0.2351252680
 H          1.0833198504        1.2809924506       -1.2481786015
 H          0.5650327857       -0.0000720775        1.4779842324
 H         -1.7515007139        0.0072039374        1.1935852615
 H          0.6759274194       -2.1471292355        0.2353755275
 H          2.2192097671       -1.2923332315        0.1069786715
 H          1.0824535092       -1.2815532795       -1.2480974047
