# Supplementary material for: Electron iso-density surfaces provide a thermodynamically consistent representation of atomic and molecular surfaces
Source: Nat Commun. 2024 Jul 19;15:6086. doi: 10.1038/s41467-024-50408-8 (PMC11271626; doi:10.1038/s41467-024-50408-8)
Supplement: Supplementary file 5 — Supplementary Data 2 [file 41467_2024_50408_MOESM5_ESM.zip › struct_104/1188-1.xyz]

24
1188-1
 C         -0.8203767150       -1.2281732805       -0.0286046416
 C         -2.2549849104       -0.7143572686       -0.2426249041
 C         -2.2370167606        0.7364939425        0.2372691852
 C         -0.8217280687        1.1951255750       -0.0933222204
 C          0.0439978864        0.0008754014        0.3240924101
 C          1.4303505156       -0.0264397396       -0.3297048387
 C          2.2017686311        1.2619526169       -0.0464544957
 C          2.2394879137       -1.2231130432        0.1695286306
 H         -0.4516267744       -1.7030003795       -0.9381628134
 H         -0.7827058136       -1.9689083535        0.7693553503
 H         -2.9895226087       -1.3133063137        0.2943679601
 H         -2.5103260171       -0.7456526433       -1.3026413302
 H         -2.3940657772        0.7786772170        1.3165300704
 H         -3.0019798567        1.3444156960       -0.2445218803
 H         -0.5517066165        2.1114729668        0.4288090015
 H         -0.7279080412        1.3634259910       -1.1680004025
 H          0.1806965834        0.0403211338        1.4100136361
 H          1.2990612815       -0.1204395252       -1.4142918403
 H          3.2021938121        1.2018591481       -0.4698679931
 H          2.2941057586        1.4194592642        1.0262521829
 H          1.7012517630        2.1230808171       -0.4804321986
 H          1.7323690707       -2.1594037171       -0.0470769813
 H          2.3875733333       -1.1542734825        1.2453788047
 H          3.2164410876       -1.2459017006       -0.3086776109
