# Supplementary material for: Electron iso-density surfaces provide a thermodynamically consistent representation of atomic and molecular surfaces
Source: Nat Commun. 2024 Jul 19;15:6086. doi: 10.1038/s41467-024-50408-8 (PMC11271626; doi:10.1038/s41467-024-50408-8)
Supplement: Supplementary file 5 — Supplementary Data 2 [file 41467_2024_50408_MOESM5_ESM.zip › struct_104/1188-10.xyz]

24
1188-10
 C         -0.8667116306       -1.1219280644        0.6199527623
 C         -1.8232585414       -0.8234697526       -0.5271030360
 C         -2.1435040835        0.6586023602       -0.3310144593
 C         -0.8916894231        1.2673405615        0.3293773392
 C          0.0630177869        0.0974058874        0.6514262276
 C          1.2341013049        0.0334650051       -0.3487562891
 C          2.2110720080        1.1789174976       -0.0762735950
 C          2.0031473967       -1.2861507037       -0.2772458502
 H         -0.3430885468       -2.0665886881        0.5032973325
 H         -1.4283306852       -1.1614866410        1.5558388658
 H         -2.7160358661       -1.4473212344       -0.5027078816
 H         -1.3214438380       -0.9844571672       -1.4819187848
 H         -3.0056916230        0.7644149226        0.3285385334
 H         -2.3850159976        1.1500982260       -1.2727433223
 H         -1.1639093345        1.7982874754        1.2416466784
 H         -0.4184294735        1.9865138863       -0.3368393053
 H          0.4942834495        0.2129826688        1.6503904285
 H          0.8366512765        0.1483708825       -1.3624749430
 H          1.7104995067        2.1435173032       -0.0790951787
 H          2.9918231924        1.2007202226       -0.8337458425
 H          2.6821174822        1.0445002205        0.8956828138
 H          2.2700172967       -1.5159025569        0.7523884931
 H          2.9200475802       -1.2108594939       -0.8583400463
 H          1.4246296608       -2.1126357496       -0.6809191194
