# Supplementary material for: Electron iso-density surfaces provide a thermodynamically consistent representation of atomic and molecular surfaces
Source: Nat Commun. 2024 Jul 19;15:6086. doi: 10.1038/s41467-024-50408-8 (PMC11271626; doi:10.1038/s41467-024-50408-8)
Supplement: Supplementary file 5 — Supplementary Data 2 [file 41467_2024_50408_MOESM5_ESM.zip › struct_104/1188-11.xyz]

24
1188-11
 C         -0.8996925368       -1.2704137102        0.3491717711
 C         -2.0936873873       -0.6672566210       -0.4167629588
 C         -1.8039684615        0.8322079355       -0.5292443019
 C         -0.8801857823        1.1054527324        0.6512313169
 C          0.0581652994       -0.1063931639        0.6709173592
 C          1.2209768562       -0.0320553435       -0.3379336088
 C          1.9738304647        1.2971615171       -0.2728284711
 C          2.2132521640       -1.1656355864       -0.0720563467
 H         -0.4073266218       -2.0406570679       -0.2413537776
 H         -1.2422405371       -1.7367431744        1.2732188221
 H         -3.0174968570       -0.8284105211        0.1397512733
 H         -2.2168242223       -1.1255691128       -1.3974767679
 H         -2.7128432345        1.4320749452       -0.4958898346
 H         -1.2871494414        1.0537255209       -1.4637713889
 H         -1.4644857415        1.1117012074        1.5739729527
 H         -0.3630456913        2.0579613919        0.5753080757
 H          0.4957879595       -0.2273651329        1.6664993231
 H          0.8176893946       -0.1535556899       -1.3482586410
 H          2.2428029646        1.5320421747        0.7551756930
 H          1.3820311234        2.1150482943       -0.6747130607
 H          2.8888944201        1.2329641043       -0.8581422370
 H          2.9916740265       -1.1747549332       -0.8320863655
 H          1.7250945177       -2.1365833981       -0.0775898972
 H          2.6855816118       -1.0292680969        0.8989518601
