# Supplementary material for: Electron iso-density surfaces provide a thermodynamically consistent representation of atomic and molecular surfaces
Source: Nat Commun. 2024 Jul 19;15:6086. doi: 10.1038/s41467-024-50408-8 (PMC11271626; doi:10.1038/s41467-024-50408-8)
Supplement: Supplementary file 5 — Supplementary Data 2 [file 41467_2024_50408_MOESM5_ESM.zip › struct_104/1188-12.xyz]

24
1188-12
 C         -1.0498736670       -1.2326304089       -0.4253253111
 C         -1.8740616437       -0.0363929880       -0.9042902031
 C         -1.7637923540        1.0197049873        0.2044862996
 C         -0.6528714925        0.5512340316        1.1590783806
 C          0.0226733519       -0.6721618394        0.5194048546
 C          1.3727544035       -0.3886495597       -0.1674523688
 C          1.3255071293        0.7150159130       -1.2199496484
 C          2.4456278738       -0.0673783313        0.8743630787
 H         -0.6141029697       -1.7885905951       -1.2550031955
 H         -1.6924352291       -1.9152820123        0.1336255010
 H         -2.9105029573       -0.3200795603       -1.0869040674
 H         -1.4754881353        0.3539080067       -1.8397389822
 H         -2.7072497555        1.1148577739        0.7422268158
 H         -1.5329128983        1.9970363289       -0.2189676885
 H         -1.0882241491        0.2599266300        2.1156742653
 H          0.0613376115        1.3473287119        1.3598832416
 H          0.2374952722       -1.4154789080        1.2944525170
 H          1.6705030884       -1.3186870241       -0.6683464436
 H          2.3253875186        0.8913603140       -1.6125233761
 H          0.9603540672        1.6457993655       -0.7953583986
 H          0.6859061707        0.4350491227       -2.0513232392
 H          2.2258347039        0.8658384053        1.3870682597
 H          3.4178181628        0.0313638905        0.3965246886
 H          2.5102463467       -0.8585024623        1.6182810398
