# Supplementary material for: Electron iso-density surfaces provide a thermodynamically consistent representation of atomic and molecular surfaces
Source: Nat Commun. 2024 Jul 19;15:6086. doi: 10.1038/s41467-024-50408-8 (PMC11271626; doi:10.1038/s41467-024-50408-8)
Supplement: Supplementary file 5 — Supplementary Data 2 [file 41467_2024_50408_MOESM5_ESM.zip › struct_104/1188-2.xyz]

24
1188-2
 C         -0.6136913992       -0.7720988270        0.9183970490
 C         -2.0774621316       -0.6936106622        0.4902637629
 C         -1.9976766674        0.0165579520       -0.8559541811
 C         -0.9713401212        1.1208333980       -0.6033324871
 C          0.0166787852        0.5492705508        0.4389975297
 C          1.4555028331        0.4174112638       -0.0919640025
 C          2.4012380939       -0.0175246743        1.0270596319
 C          1.5946796899       -0.5258656968       -1.2857423774
 H         -0.1432204437       -1.6206218902        0.4237463348
 H         -0.5064257768       -0.9066204495        1.9940422851
 H         -2.6453384542       -0.0851548225        1.1964635770
 H         -2.5468322701       -1.6747927010        0.4255212887
 H         -2.9587735438        0.4096851754       -1.1856689975
 H         -1.6310233684       -0.6767242424       -1.6146185442
 H         -1.4743250243        1.9974970722       -0.1924303991
 H         -0.4682902872        1.4317146159       -1.5177856607
 H          0.0648771346        1.2405780492        1.2866615779
 H          1.7602912074        1.4187749083       -0.4214937031
 H          2.3488927426        0.6734009562        1.8657171565
 H          3.4278427653       -0.0421847293        0.6679341757
 H          2.1406417056       -1.0107815000        1.3844888081
 H          2.6010572550       -0.4549414363       -1.6934337024
 H          0.8919311346       -0.2718856435       -2.0744346939
 H          1.4275768454       -1.5597266336       -0.9942720395
