# Supplementary material for: Electron iso-density surfaces provide a thermodynamically consistent representation of atomic and molecular surfaces
Source: Nat Commun. 2024 Jul 19;15:6086. doi: 10.1038/s41467-024-50408-8 (PMC11271626; doi:10.1038/s41467-024-50408-8)
Supplement: Supplementary file 5 — Supplementary Data 2 [file 41467_2024_50408_MOESM5_ESM.zip › struct_104/1188-3.xyz]

24
1188-3
 C         -0.9594020344       -1.0378355772       -0.7696427490
 C         -2.2665856529       -0.3109398758       -0.4592442095
 C         -1.7920154269        1.0102166452        0.1346449895
 C         -0.6421119352        0.5838637622        1.0457743262
 C          0.0235426383       -0.6182368029        0.3433765567
 C          1.4440850820       -0.3528687492       -0.1892013230
 C          1.5546279741        0.9006778736       -1.0552019687
 C          2.4450416132       -0.2759015150        0.9634649647
 H         -0.5866815828       -0.7179018814       -1.7428895954
 H         -1.0893658090       -2.1190709186       -0.8058112366
 H         -2.8383791523       -0.8659917896        0.2866484094
 H         -2.8904539665       -0.1795997547       -1.3427712260
 H         -2.5776073630        1.5371365336        0.6753570302
 H         -1.4242851510        1.6613852551       -0.6594940080
 H         -1.0427719425        0.2683451604        2.0104238444
 H          0.0550791342        1.3978497876        1.2311390761
 H          0.1118560029       -1.4397960053        1.0611084973
 H          1.7131099724       -1.2164309333       -0.8104668281
 H          2.5513825483        0.9627433393       -1.4871464133
 H          1.3879006423        1.7996363202       -0.4675490878
 H          0.8360391244        0.8851598598       -1.8702043815
 H          3.4526467229       -0.1257285175        0.5818725656
 H          2.4335860878       -1.1949876777        1.5454022027
 H          2.2057261541        0.5511426159        1.6278956667
