# Supplementary material for: Electron iso-density surfaces provide a thermodynamically consistent representation of atomic and molecular surfaces
Source: Nat Commun. 2024 Jul 19;15:6086. doi: 10.1038/s41467-024-50408-8 (PMC11271626; doi:10.1038/s41467-024-50408-8)
Supplement: Supplementary file 5 — Supplementary Data 2 [file 41467_2024_50408_MOESM5_ESM.zip › struct_104/1188-4.xyz]

24
1188-4
 C         -0.6195195703       -0.9201306306        0.6442380346
 C         -2.1150959537       -0.6060599840        0.6443734534
 C         -2.3156581933        0.3944266577       -0.5085191349
 C         -0.9080738589        0.8595437212       -0.9159985854
 C          0.0103503112        0.4091210802        0.2260424771
 C          1.5043564819        0.3863244374       -0.1301749625
 C          2.3550597023        0.2872914056        1.1362675284
 C          1.8944174651       -0.7331329954       -1.0936574656
 H         -0.4049698042       -1.6868103778       -0.0996865622
 H         -0.2720316440       -1.2678541629        1.6158907319
 H         -2.3932139734       -0.1448023464        1.5932352622
 H         -2.7217319715       -1.5023082509        0.5194652983
 H         -2.9263114821        1.2364020616       -0.1828754553
 H         -2.8262868100       -0.0736312386       -1.3498618376
 H         -0.8607196213        1.9366100177       -1.0736714103
 H         -0.6085398289        0.3737696355       -1.8448032896
 H         -0.1162116391        1.1148098000        1.0555355336
 H          1.7283549299        1.3446019236       -0.6156415830
 H          2.1377374329        1.1098949528        1.8141403294
 H          3.4132820027        0.3211720414        0.8863109864
 H          2.1573854564       -0.6478449645        1.6550562300
 H          1.8219453529       -1.7031883519       -0.6080667141
 H          2.9237323452       -0.5963136377       -1.4185560968
 H          1.2613992642       -0.7366774834       -1.9771137749
