# Supplementary material for: Electron iso-density surfaces provide a thermodynamically consistent representation of atomic and molecular surfaces
Source: Nat Commun. 2024 Jul 19;15:6086. doi: 10.1038/s41467-024-50408-8 (PMC11271626; doi:10.1038/s41467-024-50408-8)
Supplement: Supplementary file 5 — Supplementary Data 2 [file 41467_2024_50408_MOESM5_ESM.zip › struct_104/1188-5.xyz]

24
1188-5
 C         -0.9141087076       -0.7706388794       -0.9862736239
 C         -2.2935247340       -0.4741446295       -0.4102993477
 C         -2.0632698397        0.8024182295        0.4007044228
 C         -0.6154923574        0.7053164634        0.9151114893
 C          0.0147750195       -0.5077884799        0.2033815677
 C          1.5040908131       -0.3759597523       -0.1530360515
 C          1.8302903542        0.7798506389       -1.0971230991
 C          2.3404783318       -0.2535837620        1.1210827816
 H         -0.7044281963       -0.0763209450       -1.7996999490
 H         -0.8212193715       -1.7877856180       -1.3657241668
 H         -2.6025193341       -1.2887029843        0.2472078283
 H         -3.0551615908       -0.3462922170       -1.1787034177
 H         -2.7809781497        0.9024047738        1.2141860620
 H         -2.1730750680        1.6720557547       -0.2486038405
 H         -0.5892838888        0.5708619763        1.9961340659
 H         -0.0732420890        1.6206600672        0.6856542439
 H         -0.0693140645       -1.3719856771        0.8730079193
 H          1.7895739413       -1.3069864346       -0.6589465739
 H          1.5889047710        1.7392091636       -0.6467434342
 H          1.2888711385        0.6909142171       -2.0348697344
 H          2.8944859888        0.7755034049       -1.3236198380
 H          3.4015569734       -0.2503174125        0.8811735258
 H          2.1446049480       -1.0870131604        1.7922133949
 H          2.1059980915        0.6702976084        1.6442198149
