# Supplementary material for: Electron iso-density surfaces provide a thermodynamically consistent representation of atomic and molecular surfaces
Source: Nat Commun. 2024 Jul 19;15:6086. doi: 10.1038/s41467-024-50408-8 (PMC11271626; doi:10.1038/s41467-024-50408-8)
Supplement: Supplementary file 5 — Supplementary Data 2 [file 41467_2024_50408_MOESM5_ESM.zip › struct_104/1188-6.xyz]

24
1188-6
 C         -0.9020795986       -0.7469202499       -1.0010174268
 C         -2.3060059055       -0.4752368934       -0.4577251664
 C         -2.1309761195        0.6371961896        0.5944759786
 C         -0.6174140292        0.8588801691        0.7303353697
 C          0.0084526268       -0.4281428751        0.1868221374
 C          1.5090513673       -0.3820232607       -0.1366538051
 C          1.9150278301        0.7541936020       -1.0736345276
 C          2.3303158276       -0.2999766482        1.1503967257
 H         -0.6872773529       -0.0706850484       -1.8287655747
 H         -0.7845165748       -1.7705395312       -1.3553490996
 H         -2.7016480135       -1.3768730439        0.0114999652
 H         -2.9962702240       -0.1838635775       -1.2484627877
 H         -2.5605736745        0.3280233898        1.5475784550
 H         -2.6336171663        1.5554089091        0.2917199940
 H         -0.3278264360        1.0608555279        1.7603685212
 H         -0.3128016199        1.7054129222        0.1158744760
 H         -0.1362892226       -1.2173836500        0.9344145519
 H          1.7513937414       -1.3296825106       -0.6343126519
 H          1.7971925284        1.7199759394       -0.5885552261
 H          1.3256862946        0.7466024891       -1.9864887985
 H          2.9617626779        0.6441546801       -1.3492670281
 H          2.1343244853        0.6363191415        1.6674006336
 H          3.3936527896       -0.3488476310        0.9259663525
 H          2.0842449351       -1.1213386408        1.8198047294
