# Supplementary material for: Electron iso-density surfaces provide a thermodynamically consistent representation of atomic and molecular surfaces
Source: Nat Commun. 2024 Jul 19;15:6086. doi: 10.1038/s41467-024-50408-8 (PMC11271626; doi:10.1038/s41467-024-50408-8)
Supplement: Supplementary file 5 — Supplementary Data 2 [file 41467_2024_50408_MOESM5_ESM.zip › struct_104/1188-7.xyz]

24
1188-7
 C         -0.6092074629       -0.8277917639        0.7901913588
 C         -2.1104070057       -0.7572623755        0.4496345379
 C         -2.2959833264        0.5175244452       -0.3851012773
 C         -0.9093595818        0.7916910186       -0.9576132009
 C          0.0106743287        0.4560125174        0.2182239989
 C          1.5086145778        0.3944535170       -0.1175466719
 C          2.3276870871        0.1786376931        1.1553754079
 C          1.8825823395       -0.6633110785       -1.1543286143
 H         -0.1637462599       -1.7037037740        0.3212393978
 H         -0.4439696125       -0.9040249521        1.8640436935
 H         -2.7259681194       -0.7311966162        1.3484080927
 H         -2.4089880053       -1.6329642310       -0.1272199804
 H         -2.5970960412        1.3471901916        0.2568776910
 H         -3.0531999487        0.3970624508       -1.1589991342
 H         -0.7898880808        1.8186235348       -1.3015092909
 H         -0.7193343376        0.1196744700       -1.7944350799
 H         -0.1132609541        1.2514000713        0.9631817960
 H          1.7767812007        1.3744361119       -0.5324196928
 H          3.3918991427        0.2352263400        0.9369540366
 H          2.1185252223       -0.7997090973        1.5811760278
 H          2.0911486758        0.9356972006        1.8997941654
 H          1.3357032170       -0.5198601793       -2.0821795411
 H          1.6846250124       -1.6659221482       -0.7836524277
 H          2.9453113159       -0.5938979936       -1.3773830394
