# Supplementary material for: Electron iso-density surfaces provide a thermodynamically consistent representation of atomic and molecular surfaces
Source: Nat Commun. 2024 Jul 19;15:6086. doi: 10.1038/s41467-024-50408-8 (PMC11271626; doi:10.1038/s41467-024-50408-8)
Supplement: Supplementary file 5 — Supplementary Data 2 [file 41467_2024_50408_MOESM5_ESM.zip › struct_104/1188-8.xyz]

24
1188-8
 C         -0.9275396788       -1.2421884105        0.4495167995
 C         -1.9398319083       -0.6843573005       -0.5639803907
 C         -1.8097075717        0.8468416536       -0.4918085738
 C         -0.8864242482        1.1086482195        0.6976368062
 C          0.0588078652       -0.0968526685        0.7161090988
 C          1.1814089297       -0.0482046448       -0.3371289106
 C          1.9341592587        1.2825490366       -0.3287504256
 C          2.1833610767       -1.1767747860       -0.0878503767
 H         -0.4418815860       -2.1424140945        0.0787616940
 H         -1.4360056456       -1.4986562147        1.3802486995
 H         -2.9504794345       -1.0093992015       -0.3184284309
 H         -1.7182566551       -1.0425229549       -1.5693042408
 H         -2.7759838599        1.3344449359       -0.3673369923
 H         -1.3586167830        1.2347144731       -1.4056593980
 H         -1.4688711792        1.1047430256        1.6213950673
 H         -0.3764930069        2.0659758500        0.6304080480
 H          0.5262505005       -0.2008267186        1.7000978496
 H          0.7394329713       -0.1897205366       -1.3279358414
 H          1.3194559223        2.0937627728       -0.7088460966
 H          2.8172148110        1.2125716976       -0.9606987390
 H          2.2562061343        1.5312414321        0.6805684506
 H          2.9403163911       -1.1908287330       -0.8692055265
 H          1.6973533357       -2.1486135379       -0.0729731512
 H          2.6824453436       -1.0312649955        0.8684487301
