# Supplementary material for: Electron iso-density surfaces provide a thermodynamically consistent representation of atomic and molecular surfaces
Source: Nat Commun. 2024 Jul 19;15:6086. doi: 10.1038/s41467-024-50408-8 (PMC11271626; doi:10.1038/s41467-024-50408-8)
Supplement: Supplementary file 5 — Supplementary Data 2 [file 41467_2024_50408_MOESM5_ESM.zip › struct_104/1188-9.xyz]

24
1188-9
 C         -0.9064823903       -1.1875852642        0.5720189080
 C         -1.8786603921       -0.7683260480       -0.5362108658
 C         -1.8794101486        0.7707168743       -0.5226835363
 C         -0.9113709591        1.1710117721        0.5958124033
 C          0.0625373048       -0.0075506261        0.7168840528
 C          1.1782755035        0.0043063795       -0.3435149036
 C          2.0580168664        1.2483701761       -0.2088809250
 C          2.0704912389       -1.2321015602       -0.2203496348
 H         -0.4147867736       -2.1312900817        0.3502638618
 H         -1.4490152629       -1.3090719606        1.5114711808
 H         -2.8740281308       -1.1755577118       -0.3613196992
 H         -1.5370109415       -1.1425688089       -1.5015201767
 H         -2.8757431364        1.1739591120       -0.3443514434
 H         -1.5343456069        1.1621830868       -1.4798772096
 H         -1.4561986980        1.2690518983        1.5367286426
 H         -0.4239793585        2.1218084671        0.3958854570
 H          0.5393009421       -0.0161562967        1.7021539381
 H          0.7228886665        0.0066404689       -1.3380512047
 H          2.8906271716        1.1947158327       -0.9073033860
 H          2.4622959243        1.3181571413        0.7991297129
 H          1.5063549755        2.1593389435       -0.4223915558
 H          2.4775364615       -1.3057040109        0.7862967111
 H          2.9009272133       -1.1648941210       -0.9200847491
 H          1.5272346458       -2.1468087045       -0.4395231989
