# Supplementary material for: Electron iso-density surfaces provide a thermodynamically consistent representation of atomic and molecular surfaces
Source: Nat Commun. 2024 Jul 19;15:6086. doi: 10.1038/s41467-024-50408-8 (PMC11271626; doi:10.1038/s41467-024-50408-8)
Supplement: Supplementary file 5 — Supplementary Data 2 [file 41467_2024_50408_MOESM5_ESM.zip › struct_104/120-1.xyz]

14
120-1
 C          0.0859669063       -1.4059668640       -0.0668264048
 C          1.2244552875       -0.7177196095       -0.1082291660
 C          1.2244094041        0.7178255624        0.1082109212
 C          0.0858674497        1.4059638802        0.0668146172
 C         -1.2129529332        0.7231532014       -0.2479950606
 C         -1.2128978318       -0.7232463340        0.2480188020
 H          0.0674196614       -2.4783521247       -0.1950859262
 H          2.1711998334       -1.2035356455       -0.2934395792
 H          2.1711599005        1.2036137842        0.2936954703
 H          0.0671918532        2.4783408117        0.1950328968
 H         -1.3505305814        0.7396956371       -1.3368732866
 H         -2.0490088896        1.2691696367        0.1924822325
 H         -2.0488071144       -1.2692294346       -0.1925753856
 H         -1.3506037524       -0.7398198863        1.3368385485
