# Supplementary material for: Electron iso-density surfaces provide a thermodynamically consistent representation of atomic and molecular surfaces
Source: Nat Commun. 2024 Jul 19;15:6086. doi: 10.1038/s41467-024-50408-8 (PMC11271626; doi:10.1038/s41467-024-50408-8)
Supplement: Supplementary file 5 — Supplementary Data 2 [file 41467_2024_50408_MOESM5_ESM.zip › struct_104/1272-1.xyz]

17
1272-1
 C         -2.2749955223       -0.7356644792        0.8732157908
 C         -2.0880047760        0.2598942878       -0.2647009265
 C         -0.7967252316       -0.0077553675       -1.0390904466
 C          0.4204885123        0.3059693195       -0.2002016675
 O          0.5490067462        1.2620212698        0.5168992571
 O          1.3720240773       -0.6235146993       -0.3668901578
 C          2.5816273421       -0.4203112613        0.3505476135
 H         -3.2042880374       -0.5382608684        1.4018970459
 H         -1.4547086658       -0.6571117145        1.5828174464
 H         -2.3055068611       -1.7543355634        0.4915459350
 H         -2.0465589219        1.2724429521        0.1397684721
 H         -2.9350840736        0.1980274708       -0.9503036720
 H         -0.7546730722        0.6396282095       -1.9186558428
 H         -0.7387512837       -1.0449993196       -1.3694997566
 H          3.0504416707        0.5173065460        0.0452155412
 H          3.2234776959       -1.2642519404        0.1119795010
 H          2.3831426228       -0.3793947490        1.4234480282
