# Supplementary material for: Electron iso-density surfaces provide a thermodynamically consistent representation of atomic and molecular surfaces
Source: Nat Commun. 2024 Jul 19;15:6086. doi: 10.1038/s41467-024-50408-8 (PMC11271626; doi:10.1038/s41467-024-50408-8)
Supplement: Supplementary file 5 — Supplementary Data 2 [file 41467_2024_50408_MOESM5_ESM.zip › struct_104/1272-10.xyz]

17
1272-10
 C         -2.2252718334       -0.7795449006        0.8697383892
 C         -2.0866362876        0.2434095660       -0.2506418878
 C         -0.7997220618        0.0302566612       -1.0502292038
 C          0.4174887108        0.3384605594       -0.2091178650
 O          0.5571969611        1.3154667636        0.4772912091
 O          1.3404505754       -0.6236781288       -0.3412618427
 C          2.5609901221       -0.4766365086        0.3731324635
 H         -2.2250545271       -1.7911215180        0.4685651681
 H         -3.1543614563       -0.6247752542        1.4128696840
 H         -1.3995944746       -0.6864416671        1.5714635005
 H         -2.0700414498        1.2489078616        0.1727788324
 H         -2.9417271506        0.1687441414       -0.9249911617
 H         -0.7826955154        0.7112384288       -1.9045019865
 H         -0.7263536434       -0.9937425456       -1.4165329539
 H          2.6406862756        0.5383431747        0.7669855749
 H          3.3768788068       -0.6836770619       -0.3178847826
 H          2.5794740357       -1.1938184621        1.1951267839
