# Supplementary material for: Electron iso-density surfaces provide a thermodynamically consistent representation of atomic and molecular surfaces
Source: Nat Commun. 2024 Jul 19;15:6086. doi: 10.1038/s41467-024-50408-8 (PMC11271626; doi:10.1038/s41467-024-50408-8)
Supplement: Supplementary file 5 — Supplementary Data 2 [file 41467_2024_50408_MOESM5_ESM.zip › struct_104/1272-11.xyz]

17
1272-11
 C         -2.1520228522       -1.1639020267       -0.3679220242
 C         -2.0824098136        0.3006401083        0.0455203233
 C         -0.8268019792        0.5934526283        0.8712016548
 C          0.4153121138        0.4384983823        0.0247290800
 O          0.6046175715        0.9787151617       -1.0324669014
 O          1.2885361491       -0.3931072730        0.6081751081
 C          2.5169344735       -0.6410519180       -0.0631648897
 H         -1.2983795547       -1.4238201786       -0.9898747610
 H         -3.0592942975       -1.3559396904       -0.9355778385
 H         -2.1497919369       -1.8102242183        0.5075766308
 H         -2.9639557989        0.5586482583        0.6352589815
 H         -2.0683622097        0.9321307451       -0.8442492438
 H         -0.7566104599       -0.0744646932        1.7295721198
 H         -0.8560539222        1.6265526240        1.2242532652
 H          2.7234758601       -1.7070342045        0.0166045575
 H          3.3121653423       -0.0707610594        0.4196122057
 H          2.4357393371       -0.3419443675       -1.1099063627
