# Supplementary material for: Electron iso-density surfaces provide a thermodynamically consistent representation of atomic and molecular surfaces
Source: Nat Commun. 2024 Jul 19;15:6086. doi: 10.1038/s41467-024-50408-8 (PMC11271626; doi:10.1038/s41467-024-50408-8)
Supplement: Supplementary file 5 — Supplementary Data 2 [file 41467_2024_50408_MOESM5_ESM.zip › struct_104/1272-12.xyz]

17
1272-12
 C         -3.2570771370       -0.4665951231       -0.0147248123
 C         -1.9471470703        0.2754730453        0.2131724116
 C         -0.7459067416       -0.5738744471       -0.1904454404
 C          0.5601525902        0.1507503541        0.0306739150
 O          0.6851636254        1.2623639443        0.4688964347
 O          1.5975468926       -0.6200599148       -0.3324345000
 C          2.8887093789       -0.0486470082       -0.1718499995
 H         -4.1002589568        0.1536324403        0.2782227663
 H         -3.2858622761       -1.3828783301        0.5711375781
 H         -3.3723449640       -0.7278897667       -1.0645230499
 H         -1.8521707385        0.5483584130        1.2652870551
 H         -1.9383332640        1.2010005008       -0.3645403578
 H         -0.8030168344       -0.8494820839       -1.2459955260
 H         -0.7168277156       -1.5023906914        0.3843712467
 H          3.5978703569       -0.7997040150       -0.5097155414
 H          3.0645943692        0.2022998958        0.8761183976
 H          2.9778780070        0.8607255104       -0.7695440924
