# Supplementary material for: Electron iso-density surfaces provide a thermodynamically consistent representation of atomic and molecular surfaces
Source: Nat Commun. 2024 Jul 19;15:6086. doi: 10.1038/s41467-024-50408-8 (PMC11271626; doi:10.1038/s41467-024-50408-8)
Supplement: Supplementary file 5 — Supplementary Data 2 [file 41467_2024_50408_MOESM5_ESM.zip › struct_104/1272-13.xyz]

17
1272-13
 C         -3.2530819924       -0.4593279126        0.0123945381
 C         -1.9386296546        0.3063976678       -0.0518993628
 C         -0.7373331170       -0.6301502315        0.0578158758
 C          0.5642437465        0.1331642192        0.1163128407
 O          0.7031468450        1.2551008770        0.5237230689
 O          1.5789110596       -0.6159097346       -0.3404816699
 C          2.8665252624       -0.0152484049       -0.3071878458
 H         -3.3143494953       -1.1840807437       -0.7967253066
 H         -4.0940154621        0.2238310377       -0.0752322800
 H         -3.3411879388       -0.9919240309        0.9567855133
 H         -1.8893707229        1.0349139542        0.7586092335
 H         -1.8788460510        0.8568835723       -0.9926584188
 H         -0.6966933657       -1.3305513148       -0.7771893751
 H         -0.8092493834       -1.2151037365        0.9792750799
 H          3.1513952025        0.2143237245        0.7215068201
 H          2.8669258848        0.9106470340       -0.8857294281
 H          3.5516090674       -0.7387847284       -0.7409950363
