# Supplementary material for: Electron iso-density surfaces provide a thermodynamically consistent representation of atomic and molecular surfaces
Source: Nat Commun. 2024 Jul 19;15:6086. doi: 10.1038/s41467-024-50408-8 (PMC11271626; doi:10.1038/s41467-024-50408-8)
Supplement: Supplementary file 5 — Supplementary Data 2 [file 41467_2024_50408_MOESM5_ESM.zip › struct_104/1272-14.xyz]

17
1272-14
 C         -3.2482225937       -0.4625930889        0.0087731675
 C         -1.9307281086        0.2904874265       -0.1146694180
 C         -0.7337267882       -0.6262756929        0.1324334115
 C          0.5641696950        0.1460416306        0.1434231009
 O          0.6971339182        1.2796791508        0.5201279233
 O          1.5671483953       -0.6113518146       -0.3227868428
 C          2.8696191982       -0.0407749594       -0.3509612610
 H         -3.3605048623       -0.8785642277        1.0074941846
 H         -3.2919124753       -1.2785723865       -0.7093626785
 H         -4.0848602779        0.2050882117       -0.1801288335
 H         -1.8979040234        1.1087909181        0.6060213481
 H         -1.8483824212        0.7259008100       -1.1124082883
 H         -0.6699047606       -1.4147411506       -0.6179942797
 H         -0.8336548498       -1.1014192818        1.1125311034
 H          3.3212990526       -0.3023882407       -1.3064944666
 H          3.4608601843       -0.4565996292        0.4664827589
 H          2.8023178384        1.0432283495       -0.2417692674
