# Supplementary material for: Electron iso-density surfaces provide a thermodynamically consistent representation of atomic and molecular surfaces
Source: Nat Commun. 2024 Jul 19;15:6086. doi: 10.1038/s41467-024-50408-8 (PMC11271626; doi:10.1038/s41467-024-50408-8)
Supplement: Supplementary file 5 — Supplementary Data 2 [file 41467_2024_50408_MOESM5_ESM.zip › struct_104/1272-15.xyz]

17
1272-15
 C         -3.1202451967       -0.6661751056        0.1336298252
 C         -1.6937574441       -0.3227164430        0.5418428439
 C         -0.8488942741        0.0834679987       -0.6726550609
 C          0.5423006161        0.4446210007       -0.2150428517
 O          0.8980606634        1.5350385305        0.1453064372
 O          1.3453690966       -0.6280536497       -0.2233541426
 C          2.6726571051       -0.4228136238        0.2398296960
 H         -3.1272753876       -1.4928308866       -0.5731909656
 H         -3.6005609703        0.1900658239       -0.3340676725
 H         -3.7034656142       -0.9537585652        1.0049254126
 H         -1.2320596853       -1.1863970873        1.0248503147
 H         -1.7038802719        0.5009864044        1.2583711142
 H         -1.2954786633        0.9535428517       -1.1546094606
 H         -0.7927168795       -0.7450439232       -1.3784598767
 H          2.6637935182       -0.0874936631        1.2789134016
 H          3.1726252353        0.3340112426       -0.3678894579
 H          3.1785658484       -1.3806286291        0.1511278011
