# Supplementary material for: Electron iso-density surfaces provide a thermodynamically consistent representation of atomic and molecular surfaces
Source: Nat Commun. 2024 Jul 19;15:6086. doi: 10.1038/s41467-024-50408-8 (PMC11271626; doi:10.1038/s41467-024-50408-8)
Supplement: Supplementary file 5 — Supplementary Data 2 [file 41467_2024_50408_MOESM5_ESM.zip › struct_104/1272-16.xyz]

17
1272-16
 C         -3.2535324523       -0.4783180670        0.0071166927
 C         -1.9512448867        0.3087150287        0.0629882351
 C         -0.7373822368       -0.6086527774       -0.0553163959
 C          0.5610954232        0.1516075622        0.0752751669
 O          0.6777431527        1.2723660126        0.4924190240
 O          1.5893562416       -0.6099639460       -0.3275279105
 C          2.8961483537       -0.0546773054       -0.2484756915
 H         -4.1054370994        0.1921838709        0.0858928660
 H         -3.3044110210       -1.1944635361        0.8244552317
 H         -3.3320960494       -1.0234605303       -0.9311415226
 H         -1.8870293280        0.8590319673        1.0027398509
 H         -1.9262676832        1.0407259879       -0.7460901018
 H         -0.7332725386       -1.1406467795       -1.0081340295
 H         -0.7553440906       -1.3608479333        0.7380632452
 H          3.5471451730       -0.8048112106        0.1981073521
 H          2.8790398303        0.8505476433        0.3612198105
 H          3.2421331803        0.1860322787       -1.2548204489
