# Supplementary material for: Electron iso-density surfaces provide a thermodynamically consistent representation of atomic and molecular surfaces
Source: Nat Commun. 2024 Jul 19;15:6086. doi: 10.1038/s41467-024-50408-8 (PMC11271626; doi:10.1038/s41467-024-50408-8)
Supplement: Supplementary file 5 — Supplementary Data 2 [file 41467_2024_50408_MOESM5_ESM.zip › struct_104/1272-17.xyz]

17
1272-17
 C         -3.1289068650       -0.6418603679       -0.0551170001
 C         -1.7357929847       -0.1916870961       -0.4746761599
 C         -0.7944655829       -0.0934322184        0.7328033479
 C          0.5606685859        0.3826293928        0.2720813804
 O          0.8937723197        1.5315921779        0.1522240599
 O          1.3570681809       -0.6517856308       -0.0301272734
 C          2.6474857531       -0.3269515008       -0.5278416033
 H         -3.5631097165        0.0645525847        0.6484735333
 H         -3.0879307839       -1.6193189068        0.4201875836
 H         -3.7814066794       -0.7082353021       -0.9222093729
 H         -1.7943137160        0.7850520833       -0.9589216966
 H         -1.3215547941       -0.9018929403       -1.1933320838
 H         -0.6923555247       -1.0709282141        1.2037286785
 H         -1.1928502928        0.6253209524        1.4493847264
 H          3.1510173714       -1.2725401386       -0.7109977112
 H          3.1976169913        0.2658858407        0.2056304131
 H          2.5634036052        0.2492376213       -1.4514932868
