# Supplementary material for: Electron iso-density surfaces provide a thermodynamically consistent representation of atomic and molecular surfaces
Source: Nat Commun. 2024 Jul 19;15:6086. doi: 10.1038/s41467-024-50408-8 (PMC11271626; doi:10.1038/s41467-024-50408-8)
Supplement: Supplementary file 5 — Supplementary Data 2 [file 41467_2024_50408_MOESM5_ESM.zip › struct_104/1272-18.xyz]

17
1272-18
 C         -3.1533361829       -0.6120497247        0.1165508865
 C         -1.7407459904       -0.2384173631        0.5456926947
 C         -0.8279109499       -0.0210267198       -0.6675761307
 C          0.5437700535        0.3947026778       -0.1966965908
 O          0.8393528636        1.4868687940        0.2100771340
 O          1.4067286460       -0.6283704237       -0.2575480818
 C          2.7255797848       -0.3678378026        0.2025866256
 H         -3.1455149755       -1.5291217979       -0.4683053506
 H         -3.5904563101        0.1782015986       -0.4892896176
 H         -3.7845900214       -0.7657264589        0.9882439614
 H         -1.3251539127       -1.0329083525        1.1692328038
 H         -1.7637399448        0.6784033937        1.1376499207
 H         -1.2383374634        0.7754610385       -1.2896986187
 H         -0.7465223554       -0.9393532514       -1.2484598982
 H          2.7155764033       -0.1394070393        1.2702706197
 H          3.1521751859        0.4822239243       -0.3334505019
 H          3.3000746465       -1.2702502054        0.0107168162
