# Supplementary material for: Electron iso-density surfaces provide a thermodynamically consistent representation of atomic and molecular surfaces
Source: Nat Commun. 2024 Jul 19;15:6086. doi: 10.1038/s41467-024-50408-8 (PMC11271626; doi:10.1038/s41467-024-50408-8)
Supplement: Supplementary file 5 — Supplementary Data 2 [file 41467_2024_50408_MOESM5_ESM.zip › struct_104/1272-19.xyz]

17
1272-19
 C         -3.2043919719       -0.5226087795        0.0689991716
 C         -1.8088792221       -0.1301307383        0.5350296011
 C         -0.8005209281       -0.1747461487       -0.6174761579
 C          0.5476800731        0.3200328096       -0.1525633553
 O          0.7695105831        1.4112750290        0.3008801181
 O          1.4859010236       -0.6260437922       -0.2920528785
 C          2.8003512348       -0.2790370195        0.1224787896
 H         -3.2010668505       -1.5293207284       -0.3430617933
 H         -3.5579005543        0.1614956768       -0.6989281726
 H         -3.9028898173       -0.4946613658        0.9015730330
 H         -1.4819929766       -0.8095652962        1.3250037796
 H         -1.8238038780        0.8805122781        0.9464404699
 H         -1.1441128030        0.4832303856       -1.4185048670
 H         -0.6958869209       -1.1880295548       -1.0045690603
 H          2.7822751840        0.1287409768        1.1350320391
 H          3.2225180775        0.4702155294       -0.5503683574
 H          3.3845855897       -1.1948877157        0.0860233961
