# Supplementary material for: Electron iso-density surfaces provide a thermodynamically consistent representation of atomic and molecular surfaces
Source: Nat Commun. 2024 Jul 19;15:6086. doi: 10.1038/s41467-024-50408-8 (PMC11271626; doi:10.1038/s41467-024-50408-8)
Supplement: Supplementary file 5 — Supplementary Data 2 [file 41467_2024_50408_MOESM5_ESM.zip › struct_104/1272-2.xyz]

17
1272-2
 C         -2.3209193471       -0.3323217104       -1.0487953252
 C         -2.0890628168        0.1432588611        0.3798434601
 C         -0.7819198236       -0.4061902924        0.9508845459
 C          0.4212678972        0.2006128903        0.2663191493
 O          0.5166474747        1.3402060134       -0.1033128696
 O          1.4044418917       -0.7027294067        0.1435210283
 C          2.6131005916       -0.2545979667       -0.4548043747
 H         -2.3541942076       -1.4192428848       -1.0919002317
 H         -1.5198772146        0.0156475829       -1.6965726354
 H         -3.2619878279        0.0561774465       -1.4302554833
 H         -2.9179950429       -0.1775019114        1.0134981560
 H         -2.0448490547        1.2332826503        0.3971999964
 H         -0.7298309838       -1.4910552238        0.8558599178
 H         -0.7058342911       -0.1508895192        2.0111119018
 H          2.8673968998        0.7429857828       -0.0916275143
 H          2.5023573628       -0.2182635373       -1.5405693689
 H          3.3804683380       -0.9735622387       -0.1786088137
