# Supplementary material for: Electron iso-density surfaces provide a thermodynamically consistent representation of atomic and molecular surfaces
Source: Nat Commun. 2024 Jul 19;15:6086. doi: 10.1038/s41467-024-50408-8 (PMC11271626; doi:10.1038/s41467-024-50408-8)
Supplement: Supplementary file 5 — Supplementary Data 2 [file 41467_2024_50408_MOESM5_ESM.zip › struct_104/1272-20.xyz]

17
1272-20
 C         -3.1856371046       -0.5291113883       -0.0648289800
 C         -1.8162827049        0.0399112859       -0.4112021189
 C         -0.7561035905       -0.3945341647        0.6075497084
 C          0.5665947902        0.2506188866        0.2738945636
 O          0.8098885978        1.4248160508        0.3624878267
 O          1.4507357125       -0.6542221814       -0.1668942029
 C          2.7273940837       -0.1553358117       -0.5420218263
 H         -3.5078201191       -0.1813029696        0.9138890682
 H         -3.1558037096       -1.6163622856       -0.0504947803
 H         -3.9220948218       -0.2153124231       -0.8003890757
 H         -1.8604082394        1.1303359601       -0.4273768906
 H         -1.5192955239       -0.3002056073       -1.4056405451
 H         -0.6395020874       -1.4779265247        0.6012522998
 H         -1.0586887150       -0.0642751227        1.6027255633
 H          2.6284850519        0.5594753840       -1.3613674677
 H          3.3122658439       -1.0166181579       -0.8538754452
 H          3.2012690087        0.3456481556        0.3043707425
