# Supplementary material for: Electron iso-density surfaces provide a thermodynamically consistent representation of atomic and molecular surfaces
Source: Nat Commun. 2024 Jul 19;15:6086. doi: 10.1038/s41467-024-50408-8 (PMC11271626; doi:10.1038/s41467-024-50408-8)
Supplement: Supplementary file 5 — Supplementary Data 2 [file 41467_2024_50408_MOESM5_ESM.zip › struct_104/1272-21.xyz]

17
1272-21
 C         -3.1881485209       -0.5322944069       -0.0627950075
 C         -1.8271988010        0.0643958835       -0.3955664167
 C         -0.7523174362       -0.4133068118        0.5872299272
 C          0.5665898830        0.2476757949        0.2685688562
 O          0.7945855544        1.4241733483        0.3667884286
 O          1.4587036966       -0.6484097596       -0.1734104399
 C          2.7437503489       -0.1590795678       -0.5336482467
 H         -3.1504028511       -1.6185259059       -0.1063948164
 H         -3.9362519814       -0.1859154479       -0.7714444956
 H         -3.5001153432       -0.2393263511        0.9369522019
 H         -1.8786224838        1.1538080250       -0.3560573415
 H         -1.5398758895       -0.2225191142       -1.4094099022
 H         -0.6342253998       -1.4951784941        0.5319614046
 H         -1.0418110807       -0.1292547834        1.6006081223
 H          2.6576793015        0.8379677907       -0.9697472077
 H          3.1561679439       -0.8623039018       -1.2535193028
 H          3.3823390650       -0.1078102194        0.3505756736
