# Supplementary material for: Electron iso-density surfaces provide a thermodynamically consistent representation of atomic and molecular surfaces
Source: Nat Commun. 2024 Jul 19;15:6086. doi: 10.1038/s41467-024-50408-8 (PMC11271626; doi:10.1038/s41467-024-50408-8)
Supplement: Supplementary file 5 — Supplementary Data 2 [file 41467_2024_50408_MOESM5_ESM.zip › struct_104/1272-22.xyz]

17
1272-22
 C         -3.1390680090       -0.6200156587       -0.0608964253
 C         -1.7494878394       -0.1502707289       -0.4705230170
 C         -0.7862329501       -0.1504108981        0.7235271455
 C          0.5619458170        0.3584905496        0.2775793652
 O          0.8775051213        1.5154436315        0.1914483972
 O          1.3743399987       -0.6543581026       -0.0533603176
 C          2.6605860899       -0.2955995602       -0.5387041931
 H         -3.0985800656       -1.6303563253        0.3398741101
 H         -3.8068683689       -0.6169258643       -0.9188193322
 H         -3.5549342725        0.0354563547        0.7006842189
 H         -1.8070975165        0.8607191745       -0.8784511042
 H         -1.3546619342       -0.8072903449       -1.2483328489
 H         -0.6787020938       -1.1615129968        1.1155071021
 H         -1.1700047415        0.5112004729        1.5007297151
 H          3.1841573457       -1.2277333024       -0.7341272052
 H          3.1945653490        0.2966544447        0.2070378694
 H          2.5695414311        0.2932754536       -1.4536448753
