# Supplementary material for: Electron iso-density surfaces provide a thermodynamically consistent representation of atomic and molecular surfaces
Source: Nat Commun. 2024 Jul 19;15:6086. doi: 10.1038/s41467-024-50408-8 (PMC11271626; doi:10.1038/s41467-024-50408-8)
Supplement: Supplementary file 5 — Supplementary Data 2 [file 41467_2024_50408_MOESM5_ESM.zip › struct_104/1272-23.xyz]

17
1272-23
 C         -2.2215798824       -1.0020087662       -0.4931740833
 C         -1.8078140447       -0.2000889585        0.7342793107
 C         -0.9015227488        0.9794473562        0.3634330662
 C          0.4105404157        0.4975880464       -0.2090679980
 O          0.7816293193        0.6569493816       -1.3414486001
 O          1.1330279298       -0.1462878740        0.7184570451
 C          2.3839845228       -0.6639058629        0.2906513348
 H         -1.3484046904       -1.3996373708       -1.0051720255
 H         -2.7661322876       -0.3728369749       -1.1935781334
 H         -2.8616459121       -1.8332414043       -0.2066310048
 H         -1.2787986831       -0.8448707075        1.4382267720
 H         -2.6982642445        0.1868126370        1.2340006518
 H         -0.6874031532        1.5685343431        1.2565258387
 H         -1.3869517460        1.6114099586       -0.3807166743
 H          3.0141083344        0.1391945197       -0.0969820745
 H          2.2388446966       -1.4056086442       -0.4976204606
 H          2.8404617210       -1.1207166261        1.1648989754
