# Supplementary material for: Electron iso-density surfaces provide a thermodynamically consistent representation of atomic and molecular surfaces
Source: Nat Commun. 2024 Jul 19;15:6086. doi: 10.1038/s41467-024-50408-8 (PMC11271626; doi:10.1038/s41467-024-50408-8)
Supplement: Supplementary file 5 — Supplementary Data 2 [file 41467_2024_50408_MOESM5_ESM.zip › struct_104/1272-24.xyz]

17
1272-24
 C         -2.2549743087       -0.4241823917        0.9601967256
 C         -1.7829413521       -0.6731942713       -0.4667274810
 C         -0.8714882473        0.4527123660       -0.9687220834
 C          0.4096709425        0.5105495173       -0.1707432991
 O          0.7362739021        1.4021701193        0.5666280976
 O          1.1603781660       -0.5788272411       -0.3860822543
 C          2.3857511397       -0.6468360334        0.3279760308
 H         -2.8989105525       -1.2342235732        1.2947258635
 H         -2.8132420311        0.5073456497        1.0197854213
 H         -1.4081270529       -0.3540507309        1.6388604747
 H         -2.6478609202       -0.7442022657       -1.1294570341
 H         -1.2392960870       -1.6181584889       -0.5186729639
 H         -1.3739737237        1.4160408372       -0.8779135023
 H         -0.6141876083        0.2736722231       -2.0137730881
 H          3.0126300521        0.2143839016        0.0880399427
 H          2.8687220626       -1.5699970628        0.0183734387
 H          2.1988183512       -0.6540725472        1.4038476416
