# Supplementary material for: Electron iso-density surfaces provide a thermodynamically consistent representation of atomic and molecular surfaces
Source: Nat Commun. 2024 Jul 19;15:6086. doi: 10.1038/s41467-024-50408-8 (PMC11271626; doi:10.1038/s41467-024-50408-8)
Supplement: Supplementary file 5 — Supplementary Data 2 [file 41467_2024_50408_MOESM5_ESM.zip › struct_104/1272-25.xyz]

17
1272-25
 C         -3.1305479679       -0.6422388952       -0.0551815660
 C         -1.7463568499       -0.1613874404       -0.4701367333
 C         -0.7873398295       -0.1233105918        0.7266269628
 C          0.5601183242        0.3784936180        0.2697614246
 O          0.8711792814        1.5351025252        0.1643670935
 O          1.3692050258       -0.6447931699       -0.0347767178
 C          2.6636432823       -0.3330815229       -0.5322062943
 H         -3.0775578015       -1.6449318547        0.3630973583
 H         -3.7963564805       -0.6628929775       -0.9144341647
 H         -3.5569797276        0.0205881664        0.6941765022
 H         -1.8164739105        0.8398623096       -0.8995484115
 H         -1.3399560609       -0.8290971869       -1.2327114633
 H         -0.6770612894       -1.1225917874        1.1471383369
 H         -1.1759635234        0.5584763630        1.4836600677
 H          3.3462665183       -1.0873775578       -0.1459181707
 H          2.9609019532        0.6635277865       -0.2006587039
 H          2.6522170485       -0.3633246861       -1.6233669685
