# Supplementary material for: Electron iso-density surfaces provide a thermodynamically consistent representation of atomic and molecular surfaces
Source: Nat Commun. 2024 Jul 19;15:6086. doi: 10.1038/s41467-024-50408-8 (PMC11271626; doi:10.1038/s41467-024-50408-8)
Supplement: Supplementary file 5 — Supplementary Data 2 [file 41467_2024_50408_MOESM5_ESM.zip › struct_104/1272-3.xyz]

17
1272-3
 C         -2.2163502122       -1.0539947825       -0.5282723321
 C         -2.0872801521        0.3164154166        0.1245178334
 C         -0.8083532304        0.4236726628        0.9575932649
 C          0.4164888428        0.3928953026        0.0726667208
 O          0.5672268607        1.0419226636       -0.9279182738
 O          1.3358553933       -0.4504006495        0.5612143148
 C          2.5559907728       -0.5772789745       -0.1569069341
 H         -2.2258888209       -1.8390753679        0.2252022265
 H         -1.3812655213       -1.2323210592       -1.2018133928
 H         -3.1375447972       -1.1164706775       -1.1024148464
 H         -2.9491527891        0.4999086543        0.7686807593
 H         -2.0647647343        1.0877701350       -0.6468855416
 H         -0.7401697991       -0.3863303568        1.6837964798
 H         -0.7981600262        1.3767684900        1.4915928171
 H          2.4916305283       -1.4270237444       -0.8393044386
 H          3.3424908154       -0.7466981613        0.5756204979
 H          2.7494687389        0.3317093951       -0.7295563135
