# Supplementary material for: Electron iso-density surfaces provide a thermodynamically consistent representation of atomic and molecular surfaces
Source: Nat Commun. 2024 Jul 19;15:6086. doi: 10.1038/s41467-024-50408-8 (PMC11271626; doi:10.1038/s41467-024-50408-8)
Supplement: Supplementary file 5 — Supplementary Data 2 [file 41467_2024_50408_MOESM5_ESM.zip › struct_104/1272-4.xyz]

17
1272-4
 C         -2.2347413314       -1.0186036643       -0.5733044363
 C         -2.0866338508        0.3190857258        0.1406413818
 C         -0.8068945029        0.3706439935        0.9772556708
 C          0.4188494910        0.3782056142        0.0934836948
 O          0.5689354205        1.0570285491       -0.8871232831
 O          1.3459545395       -0.4764341880        0.5480939698
 C          2.5580216655       -0.5435446126       -0.1905236170
 H         -1.4029937978       -1.1774321860       -1.2557549369
 H         -3.1575168495       -1.0428851074       -1.1477966263
 H         -2.2537269507       -1.8367812769        0.1438897552
 H         -2.9463230526        0.4852456227        0.7923810141
 H         -2.0529346410        1.1240217540       -0.5952340561
 H         -0.7447896387       -0.4773938901        1.6592718886
 H         -0.7883904412        1.2931253294        1.5626517857
 H          3.1106493472        0.3934865507       -0.0966501755
 H          2.3479482910       -0.7223815424       -1.2468935237
 H          3.1290315001       -1.3658926021        0.2324632658
