# Supplementary material for: Electron iso-density surfaces provide a thermodynamically consistent representation of atomic and molecular surfaces
Source: Nat Commun. 2024 Jul 19;15:6086. doi: 10.1038/s41467-024-50408-8 (PMC11271626; doi:10.1038/s41467-024-50408-8)
Supplement: Supplementary file 5 — Supplementary Data 2 [file 41467_2024_50408_MOESM5_ESM.zip › struct_104/1272-5.xyz]

17
1272-5
 C         -2.2357544702       -0.7720354389        0.8697599923
 C         -2.0863434349        0.2468697250       -0.2529213094
 C         -0.7986472432        0.0225169817       -1.0478817609
 C          0.4187902147        0.3344021624       -0.2084290060
 O          0.5534099353        1.3070457321        0.4850634254
 O          1.3454752200       -0.6239889470       -0.3430585781
 C          2.5675865198       -0.4679516896        0.3665344619
 H         -1.4091582882       -0.6862107372        1.5712960684
 H         -2.2462078595       -1.7844518321        0.4708491126
 H         -3.1632036183       -0.6062945933        1.4124515497
 H         -2.0637344486        1.2533873517        0.1677901499
 H         -2.9399828154        0.1764803719       -0.9295404921
 H         -0.7774535720        0.6956931500       -1.9083325075
 H         -0.7276274814       -1.0047058927       -1.4055758110
 H          3.3470264952       -0.1473060557       -0.3266054625
 H          2.8247060633       -1.4365361862        0.7921091035
 H          2.4477040462        0.2785877080        1.1539325565
