# Supplementary material for: Electron iso-density surfaces provide a thermodynamically consistent representation of atomic and molecular surfaces
Source: Nat Commun. 2024 Jul 19;15:6086. doi: 10.1038/s41467-024-50408-8 (PMC11271626; doi:10.1038/s41467-024-50408-8)
Supplement: Supplementary file 5 — Supplementary Data 2 [file 41467_2024_50408_MOESM5_ESM.zip › struct_104/1272-6.xyz]

17
1272-6
 C         -2.2510241583       -0.9681331488       -0.6355972296
 C         -2.0873623260        0.3115198372        0.1746424560
 C         -0.7994852465        0.2936502584        0.9997176099
 C          0.4195396247        0.3692743854        0.1095079503
 O          0.5511375522        1.1094519758       -0.8283838310
 O          1.3540671287       -0.5043112230        0.5084348253
 C          2.5770700227       -0.5328613256       -0.2156594724
 H         -1.4233172108       -1.0838703647       -1.3314930486
 H         -3.1760591918       -0.9408460691       -1.2062964841
 H         -2.2757384751       -1.8368227018        0.0193011316
 H         -2.9395487760        0.4332450629        0.8457645451
 H         -2.0558081314        1.1689474069       -0.4994202178
 H         -0.7336930743       -0.6048998002        1.6133382104
 H         -0.7720495848        1.1673234463        1.6556102057
 H          2.4185179475       -0.1664549515       -1.2317098358
 H          2.9182210931       -1.5660969124       -0.2271592018
 H          3.3133786803        0.0982942217        0.2855666564
