# Supplementary material for: Electron iso-density surfaces provide a thermodynamically consistent representation of atomic and molecular surfaces
Source: Nat Commun. 2024 Jul 19;15:6086. doi: 10.1038/s41467-024-50408-8 (PMC11271626; doi:10.1038/s41467-024-50408-8)
Supplement: Supplementary file 5 — Supplementary Data 2 [file 41467_2024_50408_MOESM5_ESM.zip › struct_104/1272-7.xyz]

17
1272-7
 C         -2.2520552191       -0.7527404727        0.8734146116
 C         -2.0885621649        0.2497043478       -0.2620570663
 C         -0.7962500370        0.0076808502       -1.0437068519
 C          0.4179991449        0.3230600138       -0.2008062854
 O          0.5450817179        1.2909952326        0.5006750018
 O          1.3586875649       -0.6188994349       -0.3541811366
 C          2.5789535510       -0.4554366807        0.3567940988
 H         -3.1833871981       -0.5754715997        1.4056944449
 H         -1.4311684678       -0.6599052660        1.5806961155
 H         -2.2634366838       -1.7706878905        0.4887707928
 H         -2.0636558386        1.2615546790        0.1454357129
 H         -2.9374167841        0.1747175187       -0.9441889610
 H         -0.7640166857        0.6690669290       -1.9130367990
 H         -0.7283022852       -1.0241803107       -1.3885318479
 H          3.3860979480       -0.7556608215       -0.3089958949
 H          2.5691052559       -1.0941744890        1.2417510440
 H          2.6968132420        0.5864873024        0.6603227934
