# Supplementary material for: Electron iso-density surfaces provide a thermodynamically consistent representation of atomic and molecular surfaces
Source: Nat Commun. 2024 Jul 19;15:6086. doi: 10.1038/s41467-024-50408-8 (PMC11271626; doi:10.1038/s41467-024-50408-8)
Supplement: Supplementary file 5 — Supplementary Data 2 [file 41467_2024_50408_MOESM5_ESM.zip › struct_104/1272-8.xyz]

17
1272-8
 C         -2.2315007183       -1.0152827781       -0.5797252644
 C         -2.0881493609        0.3138516824        0.1508581802
 C         -0.8028734879        0.3641535031        0.9791208080
 C          0.4171232628        0.3832703154        0.0872714794
 O          0.5554306445        1.0771177252       -0.8846834731
 O          1.3446404865       -0.4733823390        0.5357002583
 C          2.5691381515       -0.5629661231       -0.1814825799
 H         -1.4034544936       -1.1586969932       -1.2700680363
 H         -3.1581179071       -1.0385664681       -1.1480470749
 H         -2.2396310491       -1.8431035259        0.1266176080
 H         -2.9440186672        0.4649024290        0.8112820048
 H         -2.0660539817        1.1286921469       -0.5744714908
 H         -0.7334039106       -0.4882872090        1.6549109588
 H         -0.7839573296        1.2828552993        1.5703731261
 H          2.6416725770        0.2589642907       -0.8962085943
 H          2.6007343161       -1.5164161052       -0.7108407180
 H          3.3820402147       -0.5133386319        0.5416155256
