# Supplementary material for: Electron iso-density surfaces provide a thermodynamically consistent representation of atomic and molecular surfaces
Source: Nat Commun. 2024 Jul 19;15:6086. doi: 10.1038/s41467-024-50408-8 (PMC11271626; doi:10.1038/s41467-024-50408-8)
Supplement: Supplementary file 5 — Supplementary Data 2 [file 41467_2024_50408_MOESM5_ESM.zip › struct_104/1272-9.xyz]

17
1272-9
 C         -2.2701719633       -0.7407660881        0.8730973346
 C         -2.0886611184        0.2542429759       -0.2661532270
 C         -0.7942801113       -0.0052894168       -1.0383644072
 C          0.4189414846        0.3155867381       -0.1960117621
 O          0.5390423007        1.2800616308        0.5112337162
 O          1.3681039845       -0.6162364055       -0.3589302962
 C          2.5906811467       -0.4449442268        0.3463930259
 H         -1.4489982848       -0.6581357867        1.5812607807
 H         -2.2975660634       -1.7600602871        0.4926860087
 H         -3.1993875482       -0.5461772232        1.4030108678
 H         -2.0551688551        1.2677333690        0.1366601505
 H         -2.9342222069        0.1851566418       -0.9529800046
 H         -0.7540917111        0.6438570043       -1.9166820892
 H         -0.7299076573       -1.0417952103       -1.3698032479
 H          3.3992189603       -0.7106320783       -0.3324977998
 H          2.6009829032       -1.1064222279        1.2144085494
 H          2.6887791794        0.5913113700        0.6753749444
