# Supplementary material for: Electron iso-density surfaces provide a thermodynamically consistent representation of atomic and molecular surfaces
Source: Nat Commun. 2024 Jul 19;15:6086. doi: 10.1038/s41467-024-50408-8 (PMC11271626; doi:10.1038/s41467-024-50408-8)
Supplement: Supplementary file 5 — Supplementary Data 2 [file 41467_2024_50408_MOESM5_ESM.zip › struct_104/1281-1.xyz]

14
1281-1
 C         -2.4911228219       -0.0714530211       -0.0000122230
 C         -1.2279261714        0.7772906686        0.0000092999
 C          0.0203552202       -0.0749689343        0.0000075667
 O          0.0556235706       -1.2753530432        0.0000056872
 O          1.1192468460        0.6964310464       -0.0000012395
 C          2.3644368795        0.0117087066       -0.0000074537
 H         -3.3734537567        0.5630720393       -0.0000174069
 H         -2.5153564704       -0.7099502909        0.8790057459
 H         -2.5153362166       -0.7099369164       -0.8790405038
 H         -1.1901816256        1.4235011153        0.8794911888
 H         -1.1901690738        1.4235317239       -0.8794495651
 H          3.1336967897        0.7793998055        0.0000570497
 H          2.4505548977       -0.6186061370       -0.8874003007
 H          2.4505062003       -0.6187093187        0.8873166799
