# Supplementary material for: Electron iso-density surfaces provide a thermodynamically consistent representation of atomic and molecular surfaces
Source: Nat Commun. 2024 Jul 19;15:6086. doi: 10.1038/s41467-024-50408-8 (PMC11271626; doi:10.1038/s41467-024-50408-8)
Supplement: Supplementary file 5 — Supplementary Data 2 [file 41467_2024_50408_MOESM5_ESM.zip › struct_104/1281-10.xyz]

14
1281-10
 C         -2.2296056032        0.3280961383       -0.6514647886
 C         -1.3087409442        0.4859391840        0.5597765347
 C          0.0052475397       -0.2058523897        0.2817902113
 O          0.1901761494       -1.3927260082        0.3267461536
 O          0.9540827337        0.6772361951       -0.0552987990
 C          2.2282566827        0.1388084403       -0.3805077659
 H         -2.3785302873       -0.7261066372       -0.8719589819
 H         -1.7953423813        0.8093865955       -1.5247155661
 H         -3.1954951951        0.7833735062       -0.4483622785
 H         -1.7669764765        0.0168814708        1.4310851464
 H         -1.1221460467        1.5400581114        0.7617943119
 H          2.6076724197       -0.4618970935        0.4484098123
 H          2.8798500023        0.9880087467       -0.5686732055
 H          2.1566268514       -0.4938119169       -1.2674945464
