# Supplementary material for: Electron iso-density surfaces provide a thermodynamically consistent representation of atomic and molecular surfaces
Source: Nat Commun. 2024 Jul 19;15:6086. doi: 10.1038/s41467-024-50408-8 (PMC11271626; doi:10.1038/s41467-024-50408-8)
Supplement: Supplementary file 5 — Supplementary Data 2 [file 41467_2024_50408_MOESM5_ESM.zip › struct_104/1281-11.xyz]

14
1281-11
 C         -2.2486850517        0.2967085603       -0.6357141948
 C         -1.3021440963        0.5089342266        0.5468198194
 C          0.0067071456       -0.1949108196        0.2743097086
 O          0.1796730303       -1.3836275393        0.3186873458
 O          0.9664680241        0.6791619152       -0.0549889191
 C          2.2378954713        0.1284826251       -0.3705073655
 H         -1.8363365751        0.7421787022       -1.5381402255
 H         -3.2122094940        0.7562224481       -0.4307403231
 H         -2.3966296609       -0.7665366268       -0.8080708636
 H         -1.7417581850        0.0789385202        1.4476203087
 H         -1.1118899047        1.5706661594        0.6994820985
 H          2.6173752798       -0.4537197527        0.4715898255
 H          2.8920234682        0.9707826239       -0.5799904268
 H          2.1617017651       -0.5249624370       -1.2419827648
