# Supplementary material for: Electron iso-density surfaces provide a thermodynamically consistent representation of atomic and molecular surfaces
Source: Nat Commun. 2024 Jul 19;15:6086. doi: 10.1038/s41467-024-50408-8 (PMC11271626; doi:10.1038/s41467-024-50408-8)
Supplement: Supplementary file 5 — Supplementary Data 2 [file 41467_2024_50408_MOESM5_ESM.zip › struct_104/1281-12.xyz]

14
1281-12
 C         -2.2815219476        0.2468582952        0.6045619078
 C         -1.2914647982        0.5454964683       -0.5217093174
 C          0.0090384259       -0.1778458868       -0.2592518070
 O          0.1630134398       -1.3692247666       -0.3025514525
 O          0.9865962655        0.6819170007        0.0553305904
 C          2.2548730249        0.1125285587        0.3499985879
 H         -2.4246844341       -0.8267966924        0.6978167828
 H         -3.2407838494        0.7123814918        0.3934107398
 H         -1.9094274117        0.6319450257        1.5511825057
 H         -1.0967758390        1.6150500562       -0.5919860411
 H         -1.6970794362        0.1834377847       -1.4676398901
 H          2.6384295104       -0.4261377925       -0.5187758989
 H          2.1718088156       -0.5849267606        1.1858767918
 H          2.9096763027        0.9413661983        0.6057389920
