# Supplementary material for: Electron iso-density surfaces provide a thermodynamically consistent representation of atomic and molecular surfaces
Source: Nat Commun. 2024 Jul 19;15:6086. doi: 10.1038/s41467-024-50408-8 (PMC11271626; doi:10.1038/s41467-024-50408-8)
Supplement: Supplementary file 5 — Supplementary Data 2 [file 41467_2024_50408_MOESM5_ESM.zip › struct_104/1281-13.xyz]

14
1281-13
 C         -2.2813439549        0.2516502363        0.6047873621
 C         -1.2890502115        0.5454029326       -0.5206773113
 C          0.0077189900       -0.1846387061       -0.2573294011
 O          0.1531576222       -1.3769557319       -0.3040896559
 O          0.9867242312        0.6750504200        0.0515550306
 C          2.2634707475        0.1272673690        0.3525739317
 H         -3.2372553876        0.7243573646        0.3943185508
 H         -1.9067985097        0.6322834718        1.5522268073
 H         -2.4320958473       -0.8211340149        0.6960838351
 H         -1.0893043163        1.6140672857       -0.5909844325
 H         -1.6956945764        0.1851804187       -1.4669435041
 H          3.0020179978        0.8749049271        0.0719294071
 H          2.4157267779       -0.7977192588       -0.2067102606
 H          2.3313576961       -0.0845809655        1.4214702186
