# Supplementary material for: Electron iso-density surfaces provide a thermodynamically consistent representation of atomic and molecular surfaces
Source: Nat Commun. 2024 Jul 19;15:6086. doi: 10.1038/s41467-024-50408-8 (PMC11271626; doi:10.1038/s41467-024-50408-8)
Supplement: Supplementary file 5 — Supplementary Data 2 [file 41467_2024_50408_MOESM5_ESM.zip › struct_104/1281-14.xyz]

14
1281-14
 C         -2.2677379936        0.2678982602        0.6183667244
 C         -1.2959395119        0.5300491842       -0.5329349248
 C          0.0080708599       -0.1850182379       -0.2657494773
 O          0.1700947020       -1.3752828506       -0.3097209736
 O          0.9780960366        0.6807862126        0.0552622033
 C          2.2477116301        0.1192218925        0.3589944525
 H         -3.2289749679        0.7304420237        0.4096075777
 H         -1.8785287105        0.6795526141        1.5467401922
 H         -2.4130566101       -0.8019782622        0.7457608957
 H         -1.1028323733        1.5969622801       -0.6386591683
 H         -1.7162242133        0.1383069581       -1.4602651238
 H          2.6218062898       -0.4523438005       -0.4925687676
 H          2.1708014208       -0.5464686760        1.2208842558
 H          2.9066322692        0.9550235013        0.5785119520
