# Supplementary material for: Electron iso-density surfaces provide a thermodynamically consistent representation of atomic and molecular surfaces
Source: Nat Commun. 2024 Jul 19;15:6086. doi: 10.1038/s41467-024-50408-8 (PMC11271626; doi:10.1038/s41467-024-50408-8)
Supplement: Supplementary file 5 — Supplementary Data 2 [file 41467_2024_50408_MOESM5_ESM.zip › struct_104/1281-15.xyz]

14
1281-15
 C         -2.3289203178        0.1793077995       -0.5476507180
 C         -1.2728585225        0.5990407280        0.4738826624
 C          0.0109596032       -0.1616165352        0.2327644609
 O          0.1228695295       -1.3578220636        0.2735807956
 O          1.0158861530        0.6758562830       -0.0527617507
 C          2.2936084609        0.1095313880       -0.3150834114
 H         -3.2795923794        0.6559038905       -0.3235093329
 H         -2.4600935266       -0.8994366021       -0.5207375914
 H         -2.0240073482        0.4667140398       -1.5511379570
 H         -1.6224345197        0.3532025425        1.4784598607
 H         -1.0709091279        1.6679355297        0.4138586178
 H          2.1871110612       -0.9461881794       -0.5714503261
 H          2.9208643539        0.2083123780        0.5724894471
 H          2.7311340813        0.6643013653       -1.1431867225
