# Supplementary material for: Electron iso-density surfaces provide a thermodynamically consistent representation of atomic and molecular surfaces
Source: Nat Commun. 2024 Jul 19;15:6086. doi: 10.1038/s41467-024-50408-8 (PMC11271626; doi:10.1038/s41467-024-50408-8)
Supplement: Supplementary file 5 — Supplementary Data 2 [file 41467_2024_50408_MOESM5_ESM.zip › struct_104/1281-16.xyz]

14
1281-16
 C         -2.1759347693        0.4198289909       -0.6848361876
 C         -1.3246879925        0.4229296032        0.5863911156
 C          0.0003185355       -0.2438053464        0.2987880168
 O          0.2054978430       -1.4273778875        0.3436175090
 O          0.9198917055        0.6627519440       -0.0552568730
 C          2.2131545050        0.1857473859       -0.4024671076
 H         -3.1443907035        0.8717700218       -0.4860509346
 H         -2.3306345372       -0.5994448749       -1.0305748068
 H         -1.6830958372        0.9851390410       -1.4723761197
 H         -1.8311775861       -0.1390652235        1.3712887324
 H         -1.1465066560        1.4457417479        0.9168079081
 H          2.5853191416        0.8209967310       -1.2040438077
 H          2.1530962107       -0.8540458699       -0.7289525400
 H          2.8717403605        0.2554120588        0.4651508593
