# Supplementary material for: Electron iso-density surfaces provide a thermodynamically consistent representation of atomic and molecular surfaces
Source: Nat Commun. 2024 Jul 19;15:6086. doi: 10.1038/s41467-024-50408-8 (PMC11271626; doi:10.1038/s41467-024-50408-8)
Supplement: Supplementary file 5 — Supplementary Data 2 [file 41467_2024_50408_MOESM5_ESM.zip › struct_104/1281-17.xyz]

14
1281-17
 C         -2.1487812085        0.4685081343        0.6970332078
 C         -1.3347983009        0.3873692008       -0.5958772693
 C         -0.0020921074       -0.2616851050       -0.3040791584
 O          0.2190789139       -1.4423274087       -0.3502368785
 O          0.9024400115        0.6581423257        0.0541941735
 C          2.2015543261        0.2047274671        0.4111117552
 H         -2.2955335592       -0.5257906695        1.1120902621
 H         -3.1219159552        0.9099942235        0.4976262645
 H         -1.6321342543        1.0815579144        1.4316976084
 H         -1.1663896133        1.3872072071       -0.9948811663
 H         -1.8630368936       -0.2220356034       -1.3291425251
 H          2.8878572080        0.3942505139       -0.4158843319
 H          2.1764593499       -0.8648508032        0.6276151344
 H          2.5143493220        0.7672059958        1.2893063323
