# Supplementary material for: Electron iso-density surfaces provide a thermodynamically consistent representation of atomic and molecular surfaces
Source: Nat Commun. 2024 Jul 19;15:6086. doi: 10.1038/s41467-024-50408-8 (PMC11271626; doi:10.1038/s41467-024-50408-8)
Supplement: Supplementary file 5 — Supplementary Data 2 [file 41467_2024_50408_MOESM5_ESM.zip › struct_104/1281-18.xyz]

14
1281-18
 C         -2.1770880065        0.4159910738        0.6843815541
 C         -1.3225101914        0.4272837604       -0.5846346266
 C         -0.0001576403       -0.2446678403       -0.2977473510
 O          0.1982598951       -1.4294071597       -0.3443855486
 O          0.9225298256        0.6600672138        0.0518864167
 C          2.2175716025        0.1907588942        0.4045003877
 H         -2.3297553586       -0.6055609067        1.0244940190
 H         -3.1463176298        0.8664018993        0.4855812640
 H         -1.6877253820        0.9783487211        1.4759475152
 H         -1.1416985396        1.4519711787       -0.9075553440
 H         -1.8281945603       -0.1283889452       -1.3744918961
 H          2.4538509986        0.5625820029        1.4013204433
 H          2.9363501250        0.5810527574       -0.3165683338
 H          2.2316854037       -0.9006681932        0.3935717072
