# Supplementary material for: Electron iso-density surfaces provide a thermodynamically consistent representation of atomic and molecular surfaces
Source: Nat Commun. 2024 Jul 19;15:6086. doi: 10.1038/s41467-024-50408-8 (PMC11271626; doi:10.1038/s41467-024-50408-8)
Supplement: Supplementary file 5 — Supplementary Data 2 [file 41467_2024_50408_MOESM5_ESM.zip › struct_104/1281-19.xyz]

14
1281-19
 C         -2.2234886570        0.3377273366       -0.6545338118
 C         -1.3057039295        0.4846910454        0.5603776451
 C          0.0035031816       -0.2171880714        0.2841590099
 O          0.1726758942       -1.4065446777        0.3287680282
 O          0.9522722333        0.6653503026       -0.0522448336
 C          2.2406966685        0.1642271489       -0.3849487801
 H         -2.3788516407       -0.7144898059       -0.8797605447
 H         -1.7830585114        0.8194302665       -1.5244030734
 H         -3.1869674596        0.7986900066       -0.4527749034
 H         -1.7702770613        0.0161296437        1.4285739044
 H         -1.1120904209        1.5367713660        0.7663540698
 H          2.5357120207        0.6049933645       -1.3365005987
 H          2.2066170756       -0.9240806285       -0.4623264091
 H          2.9445690254        0.4587575313        0.3944524464
