# Supplementary material for: Electron iso-density surfaces provide a thermodynamically consistent representation of atomic and molecular surfaces
Source: Nat Commun. 2024 Jul 19;15:6086. doi: 10.1038/s41467-024-50408-8 (PMC11271626; doi:10.1038/s41467-024-50408-8)
Supplement: Supplementary file 5 — Supplementary Data 2 [file 41467_2024_50408_MOESM5_ESM.zip › struct_104/1281-2.xyz]

14
1281-2
 C         -2.4822707800       -0.0522550804       -0.1537556220
 C         -1.2308801682        0.7636272611        0.1396970939
 C          0.0200465616       -0.0810446697        0.0575217076
 O          0.0626640418       -1.2812023631        0.0755107198
 O          1.1114653992        0.6955278084       -0.0256738559
 C          2.3595982468        0.0181244043       -0.0797155834
 H         -2.5282807906       -0.9130930827        0.5078082318
 H         -2.4670756706       -0.4148638564       -1.1783029318
 H         -3.3725100222        0.5541284802       -0.0095200870
 H         -1.2742229237        1.1743490686        1.1518330068
 H         -1.1267259646        1.6021938021       -0.5500271081
 H          2.5054880035       -0.5807046685        0.8215452100
 H          3.1215244508        0.7895259380       -0.1537889251
 H          2.3948792832       -0.6420491076       -0.9486428393
