# Supplementary material for: Electron iso-density surfaces provide a thermodynamically consistent representation of atomic and molecular surfaces
Source: Nat Commun. 2024 Jul 19;15:6086. doi: 10.1038/s41467-024-50408-8 (PMC11271626; doi:10.1038/s41467-024-50408-8)
Supplement: Supplementary file 5 — Supplementary Data 2 [file 41467_2024_50408_MOESM5_ESM.zip › struct_104/1281-20.xyz]

14
1281-20
 C         -2.2712907186        0.2673607660       -0.6143635613
 C         -1.2908308147        0.5354400347        0.5279912383
 C          0.0066400707       -0.1923080842        0.2623093150
 O          0.1519537168       -1.3847237394        0.3090460425
 O          0.9810503825        0.6706987446       -0.0509783654
 C          2.2632325562        0.1391008233       -0.3593153690
 H         -3.2281634821        0.7384755163       -0.4044425482
 H         -2.4242646847       -0.8027537023       -0.7291993228
 H         -1.8854664611        0.6663352727       -1.5497165200
 H         -1.7083343662        0.1564044386        1.4619336655
 H         -1.0899352050        1.6020437873        0.6215106956
 H          2.3344972725       -0.8900339928       -0.0026324604
 H          3.0044344002        0.7676543440        0.1314646510
 H          2.4114758327        0.1635049501       -1.4401894235
