# Supplementary material for: Electron iso-density surfaces provide a thermodynamically consistent representation of atomic and molecular surfaces
Source: Nat Commun. 2024 Jul 19;15:6086. doi: 10.1038/s41467-024-50408-8 (PMC11271626; doi:10.1038/s41467-024-50408-8)
Supplement: Supplementary file 5 — Supplementary Data 2 [file 41467_2024_50408_MOESM5_ESM.zip › struct_104/1281-21.xyz]

14
1281-21
 C         -2.2179647887        0.3475015310       -0.6586219895
 C         -1.3083919168        0.4768806446        0.5644590467
 C          0.0033842657       -0.2195638660        0.2864153362
 O          0.1785946567       -1.4080454473        0.3303754286
 O          0.9479075984        0.6660353064       -0.0539991235
 C          2.2361576167        0.1646630648       -0.3863708719
 H         -2.3741074462       -0.7012467229       -0.8986634237
 H         -1.7704547927        0.8397617437       -1.5189251005
 H         -3.1818112157        0.8078832583       -0.4574464442
 H         -1.7782721426       -0.0043893952        1.4227189128
 H         -1.1170701876        1.5261300537        0.7864612466
 H          2.9096276740        0.3157282693        0.4588985468
 H          2.5916967500        0.7252345093       -1.2492582446
 H          2.1730877201       -0.9002354992       -0.6176995817
