# Supplementary material for: Electron iso-density surfaces provide a thermodynamically consistent representation of atomic and molecular surfaces
Source: Nat Commun. 2024 Jul 19;15:6086. doi: 10.1038/s41467-024-50408-8 (PMC11271626; doi:10.1038/s41467-024-50408-8)
Supplement: Supplementary file 5 — Supplementary Data 2 [file 41467_2024_50408_MOESM5_ESM.zip › struct_104/1281-22.xyz]

14
1281-22
 C         -2.1598345172        0.4470385441       -0.6926195330
 C         -1.3298791415        0.4036756956        0.5919539406
 C         -0.0012956922       -0.2545993635        0.3020940571
 O          0.2108080304       -1.4369466909        0.3481230482
 O          0.9104267754        0.6590577186       -0.0535371821
 C          2.2076604251        0.1986981808       -0.4087387809
 H         -2.3095386716       -0.5589697461       -1.0772926981
 H         -1.6535906607        1.0397790760       -1.4509075889
 H         -3.1312553540        0.8925463235       -0.4937915908
 H         -1.8493779330       -0.1844395407        1.3485472818
 H         -1.1563889019        1.4142785823        0.9603100421
 H          2.1868326454       -0.8798621410       -0.5755032844
 H          2.9025625391        0.4320602140        0.3994318860
 H          2.5057655604        0.7211398205       -1.3165613851
