# Supplementary material for: Electron iso-density surfaces provide a thermodynamically consistent representation of atomic and molecular surfaces
Source: Nat Commun. 2024 Jul 19;15:6086. doi: 10.1038/s41467-024-50408-8 (PMC11271626; doi:10.1038/s41467-024-50408-8)
Supplement: Supplementary file 5 — Supplementary Data 2 [file 41467_2024_50408_MOESM5_ESM.zip › struct_104/1281-23.xyz]

14
1281-23
 C         -2.1626177582        0.4458569045        0.6909720879
 C         -1.3292460479        0.4045834980       -0.5913047565
 C         -0.0010845403       -0.2543158395       -0.3007402277
 O          0.2104479487       -1.4367921178       -0.3471295673
 O          0.9111205551        0.6590116205        0.0546081194
 C          2.2093002388        0.1986319181        0.4067909795
 H         -2.3122662831       -0.5606247926        1.0744790610
 H         -3.1339559665        0.8904632182        0.4897529693
 H         -1.6592728892        1.0385903633        1.4511358279
 H         -1.1548371615        1.4158599567       -0.9573835295
 H         -1.8469515646       -0.1821016170       -1.3502256197
 H          2.1919147944       -0.8821603036        0.5593676255
 H          2.5042413311        0.7099345646        1.3220433932
 H          2.9044051470        0.4455234740       -0.3971985439
