# Supplementary material for: Electron iso-density surfaces provide a thermodynamically consistent representation of atomic and molecular surfaces
Source: Nat Commun. 2024 Jul 19;15:6086. doi: 10.1038/s41467-024-50408-8 (PMC11271626; doi:10.1038/s41467-024-50408-8)
Supplement: Supplementary file 5 — Supplementary Data 2 [file 41467_2024_50408_MOESM5_ESM.zip › struct_104/1281-24.xyz]

14
1281-24
 C         -1.9523646038        1.0724778208       -0.4481447040
 C         -1.4761776373       -0.1045529779        0.3948497075
 C         -0.0216046518       -0.4561210636        0.1772978100
 O          0.4241517801       -1.5726831707        0.2239883562
 O          0.7315387230        0.6259036321       -0.0525531863
 C          2.1184154540        0.3931261151       -0.2495346168
 H         -1.3783831156        1.9648387266       -0.2157490686
 H         -3.0028188964        1.2697539694       -0.2486219214
 H         -1.8371494199        0.8543721131       -1.5070422198
 H         -2.0641970112       -1.0000220487        0.1881595151
 H         -1.5898701021        0.1307078358        1.4567609994
 H          2.5509565136        1.3492951715       -0.5328564074
 H          2.2704811350       -0.3476883179       -1.0370047041
 H          2.5756080186        0.0239966303        0.6709372287
