# Supplementary material for: Electron iso-density surfaces provide a thermodynamically consistent representation of atomic and molecular surfaces
Source: Nat Commun. 2024 Jul 19;15:6086. doi: 10.1038/s41467-024-50408-8 (PMC11271626; doi:10.1038/s41467-024-50408-8)
Supplement: Supplementary file 5 — Supplementary Data 2 [file 41467_2024_50408_MOESM5_ESM.zip › struct_104/1281-25.xyz]

14
1281-25
 C         -1.9276086897        1.1496283739       -0.3309301212
 C         -1.4952977306       -0.1701319905        0.2938543672
 C         -0.0245671379       -0.4806346844        0.1282877784
 O          0.4420100103       -1.5894453997        0.1648471412
 O          0.7146578141        0.6210187625       -0.0427468870
 C          2.1137806418        0.4217745583       -0.1811641133
 H         -2.9933062024        1.3004091048       -0.1764958790
 H         -1.7297046513        1.1490719394       -1.3997950666
 H         -1.3888521652        1.9796386022        0.1169532920
 H         -2.0542401132       -1.0074974821       -0.1276748817
 H         -1.6929593003       -0.1568192454        1.3695522188
 H          2.3167919738       -0.3129187118       -0.9627246074
 H          2.5397018936        0.0610108050        0.7573050522
 H          2.5350563401        1.3888145350       -0.4433928404
