# Supplementary material for: Electron iso-density surfaces provide a thermodynamically consistent representation of atomic and molecular surfaces
Source: Nat Commun. 2024 Jul 19;15:6086. doi: 10.1038/s41467-024-50408-8 (PMC11271626; doi:10.1038/s41467-024-50408-8)
Supplement: Supplementary file 5 — Supplementary Data 2 [file 41467_2024_50408_MOESM5_ESM.zip › struct_104/1281-3.xyz]

14
1281-3
 C         -2.4671865794       -0.0206920407        0.2448059936
 C         -1.2339012190        0.7427646764       -0.2201757755
 C          0.0188996968       -0.0944181805       -0.0955602655
 O          0.0652345278       -1.2945439704       -0.1200527203
 O          1.0990019223        0.6894550132        0.0381856007
 C          2.3588579552        0.0374040901        0.1294124185
 H         -3.3668143764        0.5562387822        0.0475414379
 H         -2.4091463675       -0.2239204716        1.3111958964
 H         -2.5329329921       -0.9707657207       -0.2785521217
 H         -1.0940983215        1.6665158323        0.3417132870
 H         -1.3344734114        1.0067903505       -1.2764509446
 H          3.0340210723        0.7327363591        0.6221380508
 H          2.7281354811       -0.2024249142       -0.8697391636
 H          2.2641607149       -0.8853983423        0.7047857976
