# Supplementary material for: Electron iso-density surfaces provide a thermodynamically consistent representation of atomic and molecular surfaces
Source: Nat Commun. 2024 Jul 19;15:6086. doi: 10.1038/s41467-024-50408-8 (PMC11271626; doi:10.1038/s41467-024-50408-8)
Supplement: Supplementary file 5 — Supplementary Data 2 [file 41467_2024_50408_MOESM5_ESM.zip › struct_104/1281-4.xyz]

14
1281-4
 C         -2.4591713932       -0.0009724430        0.2812407194
 C         -1.2339688272        0.7312726526       -0.2519500592
 C          0.0174579778       -0.1054153795       -0.1097003589
 O          0.0609339490       -1.3057719094       -0.1386198101
 O          1.0917598830        0.6821794712        0.0414522813
 C          2.3641106860        0.0560374624        0.1503531753
 H         -2.5353663021       -0.9797850769       -0.1846497998
 H         -3.3616997606        0.5653033642        0.0676096974
 H         -2.3809171296       -0.1409780041        1.3565011787
 H         -1.0786939930        1.6837063417        0.2550208687
 H         -1.3582577408        0.9345871143       -1.3191221792
 H          2.8844598220        0.5080284303        0.9935355667
 H          2.9250460604        0.2300412271       -0.7690655482
 H          2.2373828791       -1.0164533509        0.3091007271
