# Supplementary material for: Electron iso-density surfaces provide a thermodynamically consistent representation of atomic and molecular surfaces
Source: Nat Commun. 2024 Jul 19;15:6086. doi: 10.1038/s41467-024-50408-8 (PMC11271626; doi:10.1038/s41467-024-50408-8)
Supplement: Supplementary file 5 — Supplementary Data 2 [file 41467_2024_50408_MOESM5_ESM.zip › struct_104/1281-5.xyz]

14
1281-5
 C         -2.4662708003       -0.0138126885       -0.2521517808
 C         -1.2322783078        0.7400297500        0.2268608546
 C          0.0180248754       -0.1004595267        0.0981671881
 O          0.0586999643       -1.3008523179        0.1237168660
 O          1.0968111167        0.6839712205       -0.0393422831
 C          2.3660183567        0.0494939173       -0.1332478619
 H         -2.5348410479       -0.9713059220        0.2571957903
 H         -2.4062238851       -0.2013989282       -1.3212415912
 H         -3.3650608527        0.5620490383       -0.0483298694
 H         -1.3364121646        0.9906975939        1.2861102773
 H         -1.0869786658        1.6701088531       -0.3229780168
 H          2.2391013733       -0.9968035183       -0.4168866643
 H          2.8709083275        0.1076953654        0.8325145471
 H          2.9417076171        0.5844503642       -0.8863065028
