# Supplementary material for: Electron iso-density surfaces provide a thermodynamically consistent representation of atomic and molecular surfaces
Source: Nat Commun. 2024 Jul 19;15:6086. doi: 10.1038/s41467-024-50408-8 (PMC11271626; doi:10.1038/s41467-024-50408-8)
Supplement: Supplementary file 5 — Supplementary Data 2 [file 41467_2024_50408_MOESM5_ESM.zip › struct_104/1281-6.xyz]

14
1281-6
 C         -2.4875489513       -0.0521590558       -0.1207874277
 C         -1.2257535148        0.7676657397        0.1094016903
 C          0.0186311832       -0.0885612906        0.0433961680
 O          0.0454592481       -1.2892344500        0.0601740096
 O          1.1127231080        0.6856447470       -0.0184077944
 C          2.3772645849        0.0369101536       -0.0636328255
 H         -2.5371127942       -0.8687726793        0.5942812982
 H         -2.4845141537       -0.4796283077       -1.1200243835
 H         -3.3701506771        0.5717307398       -0.0081983710
 H         -1.2465098958        1.2311166277        1.0990058059
 H         -1.1301320518        1.5691489268       -0.6245753358
 H          2.2808729445       -0.9926270257        0.2859738938
 H          3.0542324926        0.5987443903        0.5776120107
 H          2.7476797089        0.0405960109       -1.0902320742
