# Supplementary material for: Electron iso-density surfaces provide a thermodynamically consistent representation of atomic and molecular surfaces
Source: Nat Commun. 2024 Jul 19;15:6086. doi: 10.1038/s41467-024-50408-8 (PMC11271626; doi:10.1038/s41467-024-50408-8)
Supplement: Supplementary file 5 — Supplementary Data 2 [file 41467_2024_50408_MOESM5_ESM.zip › struct_104/1281-7.xyz]

14
1281-7
 C         -2.1564422608        0.4585385859       -0.6945061679
 C         -1.3367896991        0.3890234389        0.5955543512
 C         -0.0005905739       -0.2511341466        0.3015824147
 O          0.2344332048       -1.4290244761        0.3487539418
 O          0.9044561201        0.6690217821       -0.0566710095
 C          2.1918727222        0.1812908578       -0.4073842179
 H         -1.6469118860        1.0716035458       -1.4341528674
 H         -3.1317633676        0.8944055872       -0.4934635031
 H         -2.2981099504       -0.5387396487       -1.1042044696
 H         -1.8579780551       -0.2207245012        1.3335773028
 H         -1.1736951876        1.3918163208        0.9893553738
 H          2.7959179118        1.0540955882       -0.6405872461
 H          2.1235152096       -0.4808852408       -1.2727869556
 H          2.6254508850       -0.3752551873        0.4257588047
