# Supplementary material for: Electron iso-density surfaces provide a thermodynamically consistent representation of atomic and molecular surfaces
Source: Nat Commun. 2024 Jul 19;15:6086. doi: 10.1038/s41467-024-50408-8 (PMC11271626; doi:10.1038/s41467-024-50408-8)
Supplement: Supplementary file 5 — Supplementary Data 2 [file 41467_2024_50408_MOESM5_ESM.zip › struct_104/1281-8.xyz]

14
1281-8
 C         -2.1431854981        0.4852513265        0.6990069102
 C         -1.3425097102        0.3690205026       -0.5995340881
 C         -0.0018502165       -0.2605911698       -0.3031454638
 O          0.2433219336       -1.4363155424       -0.3511035748
 O          0.8948735218        0.6670895308        0.0570111803
 C          2.1856817710        0.1903608906        0.4099703654
 H         -1.6212209517        1.1220466719        1.4093416679
 H         -2.2817635261       -0.4967181547        1.1452083177
 H         -3.1202738691        0.9167951124        0.4969913930
 H         -1.1851363471        1.3574900614       -1.0303457385
 H         -1.8739860238       -0.2657383615       -1.3085338420
 H          2.7908203429        1.0698122236        0.6140241359
 H          2.6125867373       -0.3890350078       -0.4110010507
 H          2.1253869483       -0.4472732488        1.2943160081
