# Supplementary material for: Electron iso-density surfaces provide a thermodynamically consistent representation of atomic and molecular surfaces
Source: Nat Commun. 2024 Jul 19;15:6086. doi: 10.1038/s41467-024-50408-8 (PMC11271626; doi:10.1038/s41467-024-50408-8)
Supplement: Supplementary file 5 — Supplementary Data 2 [file 41467_2024_50408_MOESM5_ESM.zip › struct_104/1281-9.xyz]

14
1281-9
 C         -2.3193493951        0.1891340680        0.5609988942
 C         -1.2794721397        0.5876146721       -0.4857608187
 C          0.0115278030       -0.1582911315       -0.2386086850
 O          0.1428798521       -1.3524456356       -0.2802618997
 O          1.0103233601        0.6846970954        0.0543477533
 C          2.2751535097        0.0945963517        0.3224576168
 H         -2.4508305304       -0.8899620019        0.5591790823
 H         -3.2735459341        0.6609249717        0.3413771704
 H         -1.9991811711        0.4981997590        1.5533726663
 H         -1.0831754342        1.6588280656       -0.4550067819
 H         -1.6408535337        0.3133595407       -1.4785434891
 H          2.1811991260       -0.6634957640        1.1024050032
 H          2.9265353274        0.9018229745        0.6469121630
 H          2.6704967903       -0.3772022247       -0.5793527735
