# Supplementary material for: Electron iso-density surfaces provide a thermodynamically consistent representation of atomic and molecular surfaces
Source: Nat Commun. 2024 Jul 19;15:6086. doi: 10.1038/s41467-024-50408-8 (PMC11271626; doi:10.1038/s41467-024-50408-8)
Supplement: Supplementary file 5 — Supplementary Data 2 [file 41467_2024_50408_MOESM5_ESM.zip › struct_104/1296-1.xyz]

7
1296-1
 C         -1.2900477939       -0.0000057204        0.0000062502
 C          0.1554745469        0.0000295739       -0.0000272275
 C          1.3516141420       -0.0000177294        0.0000085457
 H         -1.6621533749       -0.2249315452        0.9993097016
 H         -1.6622068712       -0.7529861610       -0.6943715227
 H         -1.6622579284        0.9778241765       -0.3048358465
 H          2.4001729023        0.0000205502        0.0000458139
