# Supplementary material for: Electron iso-density surfaces provide a thermodynamically consistent representation of atomic and molecular surfaces
Source: Nat Commun. 2024 Jul 19;15:6086. doi: 10.1038/s41467-024-50408-8 (PMC11271626; doi:10.1038/s41467-024-50408-8)
Supplement: Supplementary file 5 — Supplementary Data 2 [file 41467_2024_50408_MOESM5_ESM.zip › struct_104/1299-1.xyz]

21
1299-1
 C          0.3011744890        1.2490276765        0.1878187635
 C         -1.1681568813        1.2517772049       -0.2234658657
 C         -1.8702302706        0.0002341981        0.2937212045
 C         -1.1685239574       -1.2516929176       -0.2231077227
 C          0.3010253513       -1.2492456158        0.1875006055
 C          1.0140147459       -0.0000818609       -0.3320647516
 C          2.4834777845       -0.0000000817        0.0797701758
 H          0.3718929528        1.2738168070        1.2781134122
 H          0.7955052411        2.1434126944       -0.1985955667
 H         -1.2389353513        1.2813123896       -1.3135330544
 H         -1.6612824654        2.1446220593        0.1674040840
 H         -2.9154059536        0.0003065599       -0.0233531979
 H         -1.8517725195        0.0004225739        1.3861907502
 H         -1.2398367670       -1.2818071748       -1.3131337917
 H         -1.6616685673       -2.1442403908        0.1684611368
 H          0.7950011935       -2.1435154747       -0.1995963605
 H          0.3723049217       -1.2745881644        1.2777181630
 H          0.9585401526        0.0000355131       -1.4270217275
 H          2.5739271927        0.0001904110        1.1642387870
 H          2.9897432964        0.8823004001       -0.3058636492
 H          2.9896970301       -0.8824898995       -0.3055778560
