# Supplementary material for: Electron iso-density surfaces provide a thermodynamically consistent representation of atomic and molecular surfaces
Source: Nat Commun. 2024 Jul 19;15:6086. doi: 10.1038/s41467-024-50408-8 (PMC11271626; doi:10.1038/s41467-024-50408-8)
Supplement: Supplementary file 5 — Supplementary Data 2 [file 41467_2024_50408_MOESM5_ESM.zip › struct_104/1299-2.xyz]

21
1299-2
 C          0.2383303735        1.2535415671       -0.6292113313
 C         -0.9167841277        1.2518235585        0.3681952740
 C         -1.7706969448        0.0002120517        0.1947542012
 C         -0.9172044464       -1.2517317357        0.3681366803
 C          0.2382638104       -1.2537333693       -0.6289387955
 C          1.1122599914       -0.0000990358       -0.5145253827
 C          1.9519604074       -0.0000041244        0.7615362511
 H          0.8542609416        2.1434473941       -0.4808048347
 H         -0.1735769337        1.3007994101       -1.6407012604
 H         -1.5292109958        2.1436079794        0.2155905536
 H         -0.5291113782        1.2903715905        1.3875852981
 H         -2.2125221957        0.0003907624       -0.8048863446
 H         -2.5865702994        0.0003136039        0.9211198281
 H         -1.5298729932       -2.1432133833        0.2148674189
 H         -0.5299472680       -1.2908650952        1.3876644954
 H         -0.1732875986       -1.3014333154       -1.6405521493
 H          0.8541002348       -2.1436142190       -0.4798920678
 H          1.8102157250       -0.0002553136       -1.3614633326
 H          2.5891482737       -0.8814956105        0.7920334398
 H          1.3294052354       -0.0004538580        1.6510561509
 H          2.5881100545        0.8822938495        0.7923641691
