# Supplementary material for: Electron iso-density surfaces provide a thermodynamically consistent representation of atomic and molecular surfaces
Source: Nat Commun. 2024 Jul 19;15:6086. doi: 10.1038/s41467-024-50408-8 (PMC11271626; doi:10.1038/s41467-024-50408-8)
Supplement: Supplementary file 5 — Supplementary Data 2 [file 41467_2024_50408_MOESM5_ESM.zip › struct_104/1299-3.xyz]

21
1299-3
 C          0.3229656816        1.3114587585        0.0468755140
 C         -1.1622905499        1.1599258558        0.3970854669
 C         -1.7912384643        0.0419842708       -0.4261346521
 C         -1.1836247140       -1.3109614647       -0.0356235390
 C          0.2750820911       -1.1634344735        0.4140901303
 C          0.9640950774       -0.0298675434       -0.3437997084
 C          2.4654408694       -0.0108639352       -0.0719202559
 H          0.8525518755        1.7298363582        0.9055195905
 H          0.4378191426        2.0150179619       -0.7802785566
 H         -1.6825223612        2.1021303687        0.2146506824
 H         -1.2770285087        0.9232929967        1.4565953934
 H         -1.6143799363        0.2422277497       -1.4846798998
 H         -2.8718067704        0.0212895481       -0.2732411557
 H         -1.2409107151       -1.9897649245       -0.8888650849
 H         -1.7635500511       -1.7572574186        0.7746893683
 H          0.8075434858       -2.1020922484        0.2489689268
 H          0.3199656457       -0.9470393223        1.4833222070
 H          0.8144801080       -0.1998660019       -1.4153787182
 H          2.9353478054        0.8235915414       -0.5882860462
 H          2.9299474941       -0.9326958064       -0.4158081243
 H          2.6582728923        0.0922853678        0.9943007215
