# Supplementary material for: Electron iso-density surfaces provide a thermodynamically consistent representation of atomic and molecular surfaces
Source: Nat Commun. 2024 Jul 19;15:6086. doi: 10.1038/s41467-024-50408-8 (PMC11271626; doi:10.1038/s41467-024-50408-8)
Supplement: Supplementary file 5 — Supplementary Data 2 [file 41467_2024_50408_MOESM5_ESM.zip › struct_104/1299-4.xyz]

21
1299-4
 C          0.2027746420        1.1494056317       -0.5956025068
 C         -0.8926337716        1.1858416909        0.4639351473
 C         -1.8809548762        0.0327810448        0.2537388632
 C         -1.1787910462       -1.2049035077       -0.3184963923
 C          0.2690537098       -1.2617749058        0.1552387021
 C          1.0824394829       -0.1037235327       -0.4417091987
 C          2.3087255234        0.1821933682        0.4222625768
 H          0.8250701971        2.0432122476       -0.5216044514
 H         -0.2653806068        1.1584087626       -1.5818803662
 H         -1.4225932764        2.1393402677        0.4231694932
 H         -0.4349397646        1.1110816587        1.4517510597
 H         -2.6740868727        0.3442638144       -0.4287765132
 H         -2.3510471890       -0.2147625743        1.2075768359
 H         -1.1901607600       -1.1722696510       -1.4098143210
 H         -1.7113638582       -2.1075333267       -0.0133687878
 H          0.7223765003       -2.2129971045       -0.1305607472
 H          0.2883340262       -1.2047282481        1.2453865126
 H          1.4319010506       -0.4011247874       -1.4367836693
 H          2.8937818391       -0.7243639407        0.5633438739
 H          2.0088565208        0.5515541680        1.4007530549
 H          2.9444563618        0.9304033952       -0.0466394763
