# Supplementary material for: Electron iso-density surfaces provide a thermodynamically consistent representation of atomic and molecular surfaces
Source: Nat Commun. 2024 Jul 19;15:6086. doi: 10.1038/s41467-024-50408-8 (PMC11271626; doi:10.1038/s41467-024-50408-8)
Supplement: Supplementary file 5 — Supplementary Data 2 [file 41467_2024_50408_MOESM5_ESM.zip › struct_104/1302-1.xyz]

18
1302-1
 C         -0.8035966173        0.0690543068        0.4520696381
 C         -2.1067045518        0.0025093867       -0.3360575124
 C          0.0526039717       -1.2071138068        0.2904030510
 C          1.3453933839       -0.7634429805       -0.3985597200
 C          1.5179324678        0.6790048505        0.0649647425
 C          0.0961682205        1.2263919063       -0.0178658603
 H         -1.0504128302        0.2084377466        1.5087377436
 H         -2.6564316984        0.9369277823       -0.2409705124
 H         -2.7372599255       -0.8040874659        0.0325188710
 H         -1.9047540324       -0.1721013728       -1.3909644404
 H         -0.4706421986       -1.9679894608       -0.2875538678
 H          0.2816557238       -1.6319697676        1.2683429812
 H          1.2214579537       -0.7860650674       -1.4825315588
 H          2.1930142366       -1.3963688112       -0.1383687820
 H          2.2205375223        1.2404851643       -0.5499496055
 H          1.8693958214        0.6984973206        1.0979775302
 H         -0.1373708384        1.4735891925       -1.0550552385
 H         -0.0422885180        2.1243332041        0.5829338893
