# Supplementary material for: Electron iso-density surfaces provide a thermodynamically consistent representation of atomic and molecular surfaces
Source: Nat Commun. 2024 Jul 19;15:6086. doi: 10.1038/s41467-024-50408-8 (PMC11271626; doi:10.1038/s41467-024-50408-8)
Supplement: Supplementary file 5 — Supplementary Data 2 [file 41467_2024_50408_MOESM5_ESM.zip › struct_104/1302-2.xyz]

18
1302-2
 C         -0.7868243148        0.0647681219        0.4164085152
 C         -2.1670668240        0.0322319856       -0.2262114625
 C          0.0291785830       -1.2210238235        0.1600448386
 C          1.4240652094       -0.7685168945       -0.2992173034
 C          1.5126861721        0.6992217267        0.1143798212
 C          0.0927598571        1.2007872476       -0.1198507631
 H         -0.9106115741        0.2002914434        1.4955322903
 H         -2.0833083384       -0.1070525236       -1.3022842081
 H         -2.6946325168        0.9657963932       -0.0410837438
 H         -2.7602733414       -0.7834550420        0.1819079484
 H         -0.4488767601       -1.8363786732       -0.6019474481
 H          0.0950304186       -1.8179239071        1.0695921468
 H          1.5043380264       -0.8444691528       -1.3846709124
 H          2.2183221990       -1.3714650383        0.1391211179
 H          2.2571349524        1.2510814705       -0.4583349228
 H          1.7639658616        0.7771279442        1.1736420560
 H         -0.0806781222        1.3279192539       -1.1901806112
 H         -0.1092817035        2.1495284088        0.3758500093
