# Supplementary material for: Electron iso-density surfaces provide a thermodynamically consistent representation of atomic and molecular surfaces
Source: Nat Commun. 2024 Jul 19;15:6086. doi: 10.1038/s41467-024-50408-8 (PMC11271626; doi:10.1038/s41467-024-50408-8)
Supplement: Supplementary file 5 — Supplementary Data 2 [file 41467_2024_50408_MOESM5_ESM.zip › struct_104/1302-3.xyz]

18
1302-3
 C         -0.7711442622        0.0023226446        0.3768415261
 C         -2.2103883391        0.0605292902       -0.1128961569
 C          0.0193561047       -1.1851558868       -0.1732900390
 C          1.4669758173       -0.8056099414        0.1246588488
 C          1.5268423584        0.7113913127       -0.1150477225
 C          0.0701324828        1.2073675449       -0.0646172643
 H         -0.7698679361       -0.0544713972        1.4705466775
 H         -2.2421542862        0.1024667320       -1.1999502564
 H         -2.7121217257        0.9423943258        0.2798428902
 H         -2.7595882100       -0.8205051474        0.2124058926
 H         -0.1370637924       -1.2601480320       -1.2510665776
 H         -0.2686571549       -2.1308721180        0.2842912248
 H          2.1767732508       -1.3489770435       -0.4977742859
 H          1.6939989398       -1.0293714582        1.1683108600
 H          1.9687962585        0.9284201303       -1.0874724943
 H          2.1414530981        1.2002357233        0.6402951372
 H         -0.2532281383        1.5275154226       -1.0562687285
 H         -0.0511684206        2.0524121125        0.6120133409
