# Supplementary material for: Electron iso-density surfaces provide a thermodynamically consistent representation of atomic and molecular surfaces
Source: Nat Commun. 2024 Jul 19;15:6086. doi: 10.1038/s41467-024-50408-8 (PMC11271626; doi:10.1038/s41467-024-50408-8)
Supplement: Supplementary file 5 — Supplementary Data 2 [file 41467_2024_50408_MOESM5_ESM.zip › struct_104/1302-4.xyz]

18
1302-4
 C         -0.8514411260        0.0345113073        0.5433744807
 C         -1.7849489937        0.0395994225       -0.6630003209
 C          0.0742226903       -1.1845011101        0.5444070712
 C          1.2192336761       -0.8131809258       -0.4061337349
 C          1.2635055504        0.7261199915       -0.4345212760
 C          0.1432223816        1.1971600637        0.5011241381
 H         -1.4579756214        0.0686094576        1.4532114563
 H         -2.4480737723       -0.8226244626       -0.6335978598
 H         -1.2184480285        0.0059653158       -1.5892497080
 H         -2.3964899268        0.9396302878       -0.6660358396
 H         -0.4391394919       -2.0936551913        0.2338782457
 H          0.4625856334       -1.3419419351        1.5519949210
 H          1.0262007148       -1.2070725610       -1.4040568480
 H          2.1637517023       -1.2364716058       -0.0660800792
 H          1.0917210106        1.0935022112       -1.4463385651
 H          2.2312990210        1.1066840987       -0.1098633217
 H         -0.3170655555        2.1227099646        0.1575769223
 H          0.5414082203        1.3681352153        1.5026443613
