# Supplementary material for: Electron iso-density surfaces provide a thermodynamically consistent representation of atomic and molecular surfaces
Source: Nat Commun. 2024 Jul 19;15:6086. doi: 10.1038/s41467-024-50408-8 (PMC11271626; doi:10.1038/s41467-024-50408-8)
Supplement: Supplementary file 5 — Supplementary Data 2 [file 41467_2024_50408_MOESM5_ESM.zip › struct_104/1302-5.xyz]

18
1302-5
 C         -0.8463792183        0.0481172677        0.5298322113
 C         -1.8480579230       -0.0163336425       -0.6200350949
 C          0.0882857309       -1.1646346597        0.5387562805
 C          1.1673133961       -0.8056417232       -0.4788368009
 C          1.3975662373        0.6960898227       -0.2720605528
 C          0.1129359183        1.2408732423        0.3814028706
 H         -1.4064621013        0.1140641724        1.4671077364
 H         -1.3356471683       -0.0488453311       -1.5777048053
 H         -2.4946943933        0.8587207101       -0.6078836503
 H         -2.4732147077       -0.9026699811       -0.5322745055
 H         -0.4293496003       -2.0905010246        0.2907369540
 H          0.5365276370       -1.2748272468        1.5279285722
 H          0.8049226847       -1.0001854476       -1.4887365799
 H          2.0791477706       -1.3841242914       -0.3350986214
 H          1.6120027508        1.1966279144       -1.2156611349
 H          2.2513246267        0.8578305601        0.3864635591
 H         -0.3387915380        2.0303364454       -0.2182060766
 H          0.3402227271        1.6618026483        1.3611947961
