# Supplementary material for: Electron iso-density surfaces provide a thermodynamically consistent representation of atomic and molecular surfaces
Source: Nat Commun. 2024 Jul 19;15:6086. doi: 10.1038/s41467-024-50408-8 (PMC11271626; doi:10.1038/s41467-024-50408-8)
Supplement: Supplementary file 5 — Supplementary Data 2 [file 41467_2024_50408_MOESM5_ESM.zip › struct_104/1340-1.xyz]

14
1340-1
 C         -1.9379646384        0.1336746008        0.0001096845
 C         -0.5607194607       -0.5180550496       -0.0001170547
 C          0.5607170611        0.5180627428       -0.0001054309
 C          1.9379726814       -0.1336760525        0.0001103249
 H         -2.7203673693       -0.6218355397       -0.0007117628
 H         -2.0639575107        0.7591854272       -0.8811649635
 H         -2.0644712638        0.7579160169        0.8822357974
 H         -0.4610308581       -1.1555098834       -0.8818385629
 H         -0.4609652628       -1.1558111105        0.8813917929
 H          0.4608978897        1.1556575335        0.8815047197
 H          0.4611011638        1.1556656486       -0.8817456451
 H          2.7204035411        0.6218571301        0.0003615340
 H          2.0643400352       -0.7583735636       -0.8816791723
 H          2.0639823828       -0.7588260386        0.8816757724
