# Supplementary material for: Electron iso-density surfaces provide a thermodynamically consistent representation of atomic and molecular surfaces
Source: Nat Commun. 2024 Jul 19;15:6086. doi: 10.1038/s41467-024-50408-8 (PMC11271626; doi:10.1038/s41467-024-50408-8)
Supplement: Supplementary file 5 — Supplementary Data 2 [file 41467_2024_50408_MOESM5_ESM.zip › struct_104/1340-2.xyz]

14
1340-2
 C         -1.5704405758        0.0341277894        0.5635428849
 C         -0.6720799296       -0.3644937638       -0.6015427773
 C          0.6720677642        0.3644814857       -0.6015252947
 C          1.5704555858       -0.0341201585        0.5635392392
 H         -1.7294101773        1.1105591447        0.5699199183
 H         -1.1292832910       -0.2548254683        1.5138196204
 H         -2.5385766683       -0.4545461388        0.4780998376
 H         -1.1896953910       -0.1409092809       -1.5377214213
 H         -0.4959416182       -1.4423270697       -0.5713979454
 H          0.4959209664        1.4423086268       -0.5713807200
 H          1.1896333818        0.1409274550       -1.5377283149
 H          1.7293472473       -1.1105617418        0.5699862229
 H          1.1293516002        0.2549465340        1.5138064521
 H          2.5386200497        0.4544833199        0.4781100127
