# Supplementary material for: Electron iso-density surfaces provide a thermodynamically consistent representation of atomic and molecular surfaces
Source: Nat Commun. 2024 Jul 19;15:6086. doi: 10.1038/s41467-024-50408-8 (PMC11271626; doi:10.1038/s41467-024-50408-8)
Supplement: Supplementary file 5 — Supplementary Data 2 [file 41467_2024_50408_MOESM5_ESM.zip › struct_104/1340-3.xyz]

14
1340-3
 C         -1.5794658774        0.0418284521        0.5549429160
 C         -0.6698911490       -0.3791316361       -0.5933218129
 C          0.6599109376        0.3768350281       -0.5933031032
 C          1.5894655416       -0.0399976962        0.5549400611
 H         -2.5077824111       -0.5247870873        0.5336106579
 H         -1.8215780456        1.0997521860        0.4769218203
 H         -1.0989547036       -0.1269280775        1.5154846161
 H         -1.1845467424       -0.1893191926       -1.5383564038
 H         -0.4747871432       -1.4523774770       -0.5341371041
 H          0.4494493901        1.4464049432       -0.5336890245
 H          1.1594716865        0.2006597164       -1.5477844247
 H          1.1028773068       -0.7618203045        1.2058170002
 H          1.8776453472        0.8144383396        1.1616897851
 H          2.4979734996       -0.5004715543        0.1749657768
