# Supplementary material for: Electron iso-density surfaces provide a thermodynamically consistent representation of atomic and molecular surfaces
Source: Nat Commun. 2024 Jul 19;15:6086. doi: 10.1038/s41467-024-50408-8 (PMC11271626; doi:10.1038/s41467-024-50408-8)
Supplement: Supplementary file 5 — Supplementary Data 2 [file 41467_2024_50408_MOESM5_ESM.zip › struct_104/1341-1.xyz]

20
1341-1
 C         -2.5563445345       -1.2844140692        0.1852692710
 C         -1.6874357574       -0.0957866507       -0.1358427507
 O         -1.7847806175        0.5845973882       -1.1224051433
 O         -0.7828049370        0.1051754500        0.8279553543
 C          0.1446504861        1.1744045525        0.6402822410
 C          1.3219390988        0.7547676698       -0.2360200738
 C          2.1321907509       -0.3767826015        0.3924707095
 C          3.2755037261       -0.8178076000       -0.5122629791
 H         -2.1662861160       -2.1512517429       -0.3451996737
 H         -3.5691326937       -1.0993884369       -0.1606595060
 H         -2.5414493082       -1.4840313698        1.2519044927
 H          0.4795729867        1.4402424600        1.6451850054
 H         -0.3800651717        2.0200225744        0.1833384304
 H          1.9589036153        1.6272270469       -0.3920798554
 H          0.9376475761        0.4397717376       -1.2082711809
 H          1.4717490137       -1.2240147564        0.5879343662
 H          2.5337770023       -0.0414700768        1.3515820727
 H          3.9520984124        0.0122711938       -0.7036271173
 H          2.8924972291       -1.1727490048       -1.4664793527
 H          3.8411920074       -1.6223349064       -0.0485288817
