# Supplementary material for: Electron iso-density surfaces provide a thermodynamically consistent representation of atomic and molecular surfaces
Source: Nat Commun. 2024 Jul 19;15:6086. doi: 10.1038/s41467-024-50408-8 (PMC11271626; doi:10.1038/s41467-024-50408-8)
Supplement: Supplementary file 5 — Supplementary Data 2 [file 41467_2024_50408_MOESM5_ESM.zip › struct_104/1341-10.xyz]

20
1341-10
 C         -2.5769466323       -1.2606110857        0.1924352543
 C         -1.7051011256       -0.0572513443       -0.0588158764
 O         -1.9558989551        0.8272510999       -0.8339118355
 O         -0.6046254914       -0.1016730332        0.6981822154
 C          0.3428900201        0.9546473470        0.5378621267
 C          1.2757778080        0.7011742444       -0.6446082267
 C          2.0987243238       -0.5792452480       -0.4953820163
 C          3.1916926881       -0.4645397064        0.5607770617
 H         -3.6220113278       -0.9672760064        0.1540568908
 H         -2.3353449182       -1.7071226291        1.1516050376
 H         -2.3974116238       -1.9887005054       -0.5965324429
 H          0.8918751406        0.9922452834        1.4796959431
 H         -0.1986725096        1.8942570494        0.3859627861
 H          1.9398530286        1.5613743833       -0.7451335988
 H          0.6651074553        0.6388738740       -1.5476615559
 H          2.5596053310       -0.8088357755       -1.4585031025
 H          1.4304844736       -1.4042111152       -0.2404535335
 H          3.7860423194       -1.3748760834        0.5859762884
 H          2.7674586715       -0.3123455981        1.5497573478
 H          3.8527425396        0.3700191254        0.3362529113
