# Supplementary material for: Electron iso-density surfaces provide a thermodynamically consistent representation of atomic and molecular surfaces
Source: Nat Commun. 2024 Jul 19;15:6086. doi: 10.1038/s41467-024-50408-8 (PMC11271626; doi:10.1038/s41467-024-50408-8)
Supplement: Supplementary file 5 — Supplementary Data 2 [file 41467_2024_50408_MOESM5_ESM.zip › struct_104/1341-11.xyz]

20
1341-11
 C         -2.6003278477       -1.2446083337        0.2063670380
 C         -1.7048405608       -0.0630344710       -0.0652011094
 O         -1.9485820303        0.8225135690       -0.8415060913
 O         -0.6039420071       -0.1158708159        0.6902597050
 C          0.3425147603        0.9434798353        0.5429866405
 C          1.2777352023        0.7038295066       -0.6405141514
 C          2.1090499571       -0.5720430588       -0.4996905780
 C          3.1994136980       -0.4585987635        0.5593852590
 H         -3.4785482437       -0.8997881599        0.7482413038
 H         -2.0756566387       -1.9875839750        0.7980382847
 H         -2.9324298609       -1.6700064275       -0.7368946900
 H          0.8896500834        0.9717951939        1.4862434942
 H         -0.1998456481        1.8839858645        0.3997606697
 H          1.9363611850        1.5689406310       -0.7346320045
 H          0.6679205073        0.6438252514       -1.5442502893
 H          2.5732870878       -0.7905829386       -1.4637500483
 H          1.4459001793       -1.4036451666       -0.2532862456
 H          2.7725159518       -0.3193758799        1.5491330281
 H          3.8537970053        0.3835444788        0.3439549703
 H          3.8013906638       -1.3640991628        0.5769202297
