# Supplementary material for: Electron iso-density surfaces provide a thermodynamically consistent representation of atomic and molecular surfaces
Source: Nat Commun. 2024 Jul 19;15:6086. doi: 10.1038/s41467-024-50408-8 (PMC11271626; doi:10.1038/s41467-024-50408-8)
Supplement: Supplementary file 5 — Supplementary Data 2 [file 41467_2024_50408_MOESM5_ESM.zip › struct_104/1341-12.xyz]

20
1341-12
 C         -2.6032382776       -1.2412286967        0.2096232901
 C         -1.7033400100       -0.0642845868       -0.0670969095
 O         -1.9425621022        0.8184836530       -0.8478698861
 O         -0.6054601188       -0.1158869765        0.6930058585
 C          0.3415809481        0.9431238990        0.5472425962
 C          1.2758046340        0.7054625648       -0.6374614062
 C          2.1058844377       -0.5715967411       -0.4997727173
 C          3.2020756086       -0.4586961054        0.5532573471
 H         -3.4089592670       -0.9149348234        0.8644507668
 H         -2.0465200463       -2.0357184194        0.6958582824
 H         -3.0419141361       -1.5899238649       -0.7209872435
 H          0.8894166337        0.9686474668        1.4901899154
 H         -0.1999777276        1.8845011740        0.4067167562
 H          1.9352148431        1.5701247810       -0.7300259625
 H          0.6652236563        0.6481805830       -1.5408049170
 H          2.5646426805       -0.7922069148       -1.4659478224
 H          1.4426727275       -1.4017946281       -0.2488473318
 H          3.8591516373        0.3795141768        0.3307666508
 H          3.8000176801       -1.3668491171        0.5717233277
 H          2.7808489536       -0.3130584766        1.5445079402
