# Supplementary material for: Electron iso-density surfaces provide a thermodynamically consistent representation of atomic and molecular surfaces
Source: Nat Commun. 2024 Jul 19;15:6086. doi: 10.1038/s41467-024-50408-8 (PMC11271626; doi:10.1038/s41467-024-50408-8)
Supplement: Supplementary file 5 — Supplementary Data 2 [file 41467_2024_50408_MOESM5_ESM.zip › struct_104/1341-13.xyz]

20
1341-13
 C         -2.2528311168       -1.4722090713       -0.0044975177
 C         -1.5211811310       -0.1636655634       -0.1595265190
 O         -1.7864948636        0.6858369359       -0.9681541145
 O         -0.5431079201       -0.0591099604        0.7451852252
 C          0.2432507380        1.1320708152        0.7228834142
 C          1.3447402931        1.0996784050       -0.3361910481
 C          2.5079677105        0.1678523379        0.0042855488
 C          2.1223273513       -1.3064792826       -0.0045502257
 H         -1.5526925919       -2.2649761242        0.2411714877
 H         -2.7890087670       -1.7015519740       -0.9201533766
 H         -2.9679793001       -1.3774189175        0.8102730205
 H          0.6677186228        1.2131733509        1.7258997717
 H         -0.4217075743        1.9808693342        0.5299265786
 H          1.7239287621        2.1180564851       -0.4415792110
 H          0.9005908638        0.8086115294       -1.2899442756
 H          2.9043403627        0.4342896650        0.9870140923
 H          3.3020989971        0.3324354491       -0.7278394262
 H          2.9957765582       -1.9256996710        0.1881570765
 H          1.7111276291       -1.5849790906       -0.9728766533
 H          1.3778489235       -1.5135690258        0.7590055600
