# Supplementary material for: Electron iso-density surfaces provide a thermodynamically consistent representation of atomic and molecular surfaces
Source: Nat Commun. 2024 Jul 19;15:6086. doi: 10.1038/s41467-024-50408-8 (PMC11271626; doi:10.1038/s41467-024-50408-8)
Supplement: Supplementary file 5 — Supplementary Data 2 [file 41467_2024_50408_MOESM5_ESM.zip › struct_104/1341-14.xyz]

20
1341-14
 C         -2.2429587896       -1.4787497617       -0.0111685251
 C         -1.5242477588       -0.1616462498       -0.1551466948
 O         -1.7935095976        0.6852586508       -0.9655008354
 O         -0.5456849981       -0.0511118139        0.7475266961
 C          0.2405002005        1.1401779440        0.7184119580
 C          1.3500513291        1.0985302651       -0.3317073145
 C          2.5069149799        0.1634005342        0.0215151818
 C          2.1231295918       -1.3108986630       -0.0170380892
 H         -3.3036631470       -1.2919450130        0.1373610746
 H         -1.8389183354       -2.0400046468        0.8248743259
 H         -2.1283246447       -2.0466912028       -0.9316074068
 H          0.6573083555        1.2324829636        1.7236888763
 H         -0.4241888063        1.9858750778        0.5112339221
 H          1.7337101690        2.1152142552       -0.4372132017
 H          0.9128613631        0.8059473732       -1.2882450124
 H          2.8809232011        0.4166808612        1.0163759710
 H          3.3172994914        0.3386232356       -0.6900420247
 H          2.9919194602       -1.9318840617        0.1899946655
 H          1.7377691594       -1.5768289194       -0.9993211496
 H          1.3589760181       -1.5293438029        0.7233183729
