# Supplementary material for: Electron iso-density surfaces provide a thermodynamically consistent representation of atomic and molecular surfaces
Source: Nat Commun. 2024 Jul 19;15:6086. doi: 10.1038/s41467-024-50408-8 (PMC11271626; doi:10.1038/s41467-024-50408-8)
Supplement: Supplementary file 5 — Supplementary Data 2 [file 41467_2024_50408_MOESM5_ESM.zip › struct_104/1341-15.xyz]

20
1341-15
 C         -2.6043423897       -1.2019858265        0.3556779125
 C         -1.7107653190       -0.0356230237        0.0202104937
 O         -1.9701526154        1.1191070642        0.2315364254
 O         -0.5840610177       -0.4571935515       -0.5631889299
 C          0.3715293677        0.5374052554       -0.9329293436
 C          1.2556715231        0.9376047812        0.2465159715
 C          2.0802598649       -0.2259591404        0.7987647216
 C          3.2260529910       -0.6322852453       -0.1207059209
 H         -3.5027616218       -0.8434404863        0.8479314491
 H         -2.0722186944       -1.8926189412        1.0047114882
 H         -2.8666518052       -1.7288845027       -0.5583654648
 H         -0.1615192618        1.4167490009       -1.3095418664
 H          0.9562291816        0.0871194758       -1.7362983498
 H          0.6090025531        1.3327587130        1.0325777525
 H          1.9178490505        1.7408615274       -0.0809764357
 H          1.4226644387       -1.0820635138        0.9622423759
 H          2.4909378920        0.0685955804        1.7668872274
 H          3.8141999914       -1.4228777873        0.3393133957
 H          3.8810200762        0.2155920821       -0.3106613724
 H          2.8536538739       -1.0005037090       -1.0730179472
