# Supplementary material for: Electron iso-density surfaces provide a thermodynamically consistent representation of atomic and molecular surfaces
Source: Nat Commun. 2024 Jul 19;15:6086. doi: 10.1038/s41467-024-50408-8 (PMC11271626; doi:10.1038/s41467-024-50408-8)
Supplement: Supplementary file 5 — Supplementary Data 2 [file 41467_2024_50408_MOESM5_ESM.zip › struct_104/1341-16.xyz]

20
1341-16
 C         -2.6116971268       -1.2364791169        0.2120518251
 C         -1.7140390530       -0.0580511587       -0.0652864232
 O         -1.9549851152        0.8283253764       -0.8409791925
 O         -0.6108000235       -0.1173148165        0.6875040889
 C          0.3417726837        0.9355213332        0.5338689822
 C          1.2760160597        0.6818455068       -0.6474037987
 C          2.1175533874       -0.5847152673       -0.4841171918
 C          3.2234466214       -0.4336633355        0.5538898614
 H         -3.4249280663       -1.2527253974       -0.5066274740
 H         -3.0154926916       -1.1458267339        1.2179239875
 H         -2.0379808839       -2.1574664165        0.1574378154
 H          0.8888573219        0.9665274847        1.4771103653
 H         -0.1949105847        1.8783170778        0.3845757903
 H          1.9279284077        1.5498062052       -0.7597238456
 H          0.6641535264        0.6007480924       -1.5481290702
 H          2.5685644930       -0.8284669228       -1.4483766113
 H          1.4636692709       -1.4126794308       -0.2032139272
 H          2.8115364433       -0.2571379264        1.5441200612
 H          3.8748151949        0.3994202671        0.2977248567
 H          3.8253386158       -1.3384197902        0.5959661031
