# Supplementary material for: Electron iso-density surfaces provide a thermodynamically consistent representation of atomic and molecular surfaces
Source: Nat Commun. 2024 Jul 19;15:6086. doi: 10.1038/s41467-024-50408-8 (PMC11271626; doi:10.1038/s41467-024-50408-8)
Supplement: Supplementary file 5 — Supplementary Data 2 [file 41467_2024_50408_MOESM5_ESM.zip › struct_104/1341-17.xyz]

20
1341-17
 C         -2.6571843934       -1.3368248884       -0.0762986561
 C         -1.9110993116       -0.0329432684        0.0410092061
 O         -2.3790174119        1.0009714007        0.4390920266
 O         -0.6400694674       -0.1709962173       -0.3438605163
 C          0.1857787801        0.9918392742       -0.2560163312
 C          1.6239856461        0.5963727975       -0.5553384593
 C          2.2083427965       -0.3110744346        0.5252789589
 C          3.6444227354       -0.7082165101        0.2083234825
 H         -2.6414737062       -1.8331462236        0.8921963625
 H         -2.1804234541       -1.9779315615       -0.8106953047
 H         -3.6911884628       -1.1417478689       -0.3448522567
 H          0.0901682636        1.4186266789        0.7487560971
 H         -0.1787394774        1.7338566368       -0.9756171419
 H          2.2198066441        1.5071514799       -0.6365966310
 H          1.6521095746        0.0819482099       -1.5173959862
 H          1.5897875644       -1.2062160890        0.6079528080
 H          2.1778055049        0.2079062527        1.4860286048
 H          3.6925956052       -1.2471064977       -0.7352255680
 H          4.0447845752       -1.3489699517        0.9901021705
 H          4.2760491122        0.1741860600        0.1307452219
