# Supplementary material for: Electron iso-density surfaces provide a thermodynamically consistent representation of atomic and molecular surfaces
Source: Nat Commun. 2024 Jul 19;15:6086. doi: 10.1038/s41467-024-50408-8 (PMC11271626; doi:10.1038/s41467-024-50408-8)
Supplement: Supplementary file 5 — Supplementary Data 2 [file 41467_2024_50408_MOESM5_ESM.zip › struct_104/1341-18.xyz]

20
1341-18
 C         -2.6604086230       -1.3370205413       -0.0646281584
 C         -1.9140029947       -0.0326249308        0.0439453674
 O         -2.3969036659        1.0191427967        0.3709150788
 O         -0.6294902407       -0.1868218023       -0.2868258024
 C          0.1865151973        0.9853626512       -0.2469777743
 C          1.6234932200        0.5920646248       -0.5547697911
 C          2.2182632881       -0.3043712082        0.5293553874
 C          3.6498269894       -0.7082755532        0.2014294181
 H         -3.4868032393       -1.3440789939        0.6396348109
 H         -1.9888138395       -2.1700973041        0.1171690230
 H         -3.0623418277       -1.4233294270       -1.0724384605
 H          0.1021257320        1.4403075153        0.7464701933
 H         -0.1944869557        1.7036643445       -0.9819110538
 H          2.2155259180        1.5040663612       -0.6487497850
 H          1.6461779097        0.0689301619       -1.5122588062
 H          1.5988022277       -1.1971464258        0.6279246789
 H          2.1984861046        0.2246620952        1.4847999297
 H          3.6866397500       -1.2559830560       -0.7375149405
 H          4.0562002270       -1.3431556768        0.9848915118
 H          4.2832565088        0.1713612062        0.1092770190
