# Supplementary material for: Electron iso-density surfaces provide a thermodynamically consistent representation of atomic and molecular surfaces
Source: Nat Commun. 2024 Jul 19;15:6086. doi: 10.1038/s41467-024-50408-8 (PMC11271626; doi:10.1038/s41467-024-50408-8)
Supplement: Supplementary file 5 — Supplementary Data 2 [file 41467_2024_50408_MOESM5_ESM.zip › struct_104/1341-19.xyz]

20
1341-19
 C         -2.6618860927       -1.3310087129       -0.0941986477
 C         -1.9072030141       -0.0352329826        0.0539936918
 O         -2.3675292482        0.9940825359        0.4716967357
 O         -0.6411328132       -0.1716091872       -0.3490882419
 C          0.1842795229        0.9920806650       -0.2718926650
 C          1.6234322582        0.5938884675       -0.5631392788
 C          2.2030494363       -0.3081239911        0.5245554838
 C          3.6410975556       -0.7051644338        0.2168968141
 H         -2.0945009358       -2.1410560444        0.3555026134
 H         -2.7878268527       -1.5491806604       -1.1523200243
 H         -3.6352950703       -1.2416580048        0.3775343714
 H          0.0858594979        1.4294553452        0.7280387685
 H         -0.1776774097        1.7264868160       -1.0006537689
 H          2.2199033880        1.5040603446       -0.6466469205
 H          1.6553729742        0.0743114469       -1.5223092965
 H          1.5851319379       -1.2036629279        0.6075689244
 H          2.1666087674        0.2146669634        1.4830289416
 H          3.6948943948       -1.2468712092       -0.7247459965
 H          4.0376316193       -1.3432076978        1.0028482082
 H          4.2724607649        0.1774701266        0.1401594533
