# Supplementary material for: Electron iso-density surfaces provide a thermodynamically consistent representation of atomic and molecular surfaces
Source: Nat Commun. 2024 Jul 19;15:6086. doi: 10.1038/s41467-024-50408-8 (PMC11271626; doi:10.1038/s41467-024-50408-8)
Supplement: Supplementary file 5 — Supplementary Data 2 [file 41467_2024_50408_MOESM5_ESM.zip › struct_104/1341-2.xyz]

20
1341-2
 C         -2.5731418782       -1.2726103724       -0.2307357088
 C         -1.6979285897       -0.0983888812        0.1249442805
 O         -1.8119765619        0.5709742299        1.1173643120
 O         -0.7729881924        0.1094906092       -0.8175444990
 C          0.1503428178        1.1773299675       -0.6031689351
 C          1.3266181452        0.7399265634        0.2657148407
 C          2.1498403255       -0.3640572627       -0.3941283905
 C          3.2956395463       -0.8203448629        0.4998799421
 H         -2.3345901084       -1.6323122016       -1.2261867192
 H         -3.6162562195       -0.9722330063       -0.1747055375
 H         -2.4125671400       -2.0644624793        0.4977366292
 H         -0.3784177918        2.0098273699       -0.1272859087
 H          0.4871809599        1.4684762996       -1.6004338893
 H          0.9398150446        0.3908222234        1.2252607031
 H          1.9554183835        1.6121038997        0.4531491874
 H          2.5504997007        0.0042516256       -1.3415178672
 H          1.4984400354       -1.2115637945       -0.6167125090
 H          3.9616447895        0.0111830410        0.7200022792
 H          3.8723885622       -1.6026474084        0.0123611038
 H          2.9141614258       -1.2104605250        1.4408615177
