# Supplementary material for: Electron iso-density surfaces provide a thermodynamically consistent representation of atomic and molecular surfaces
Source: Nat Commun. 2024 Jul 19;15:6086. doi: 10.1038/s41467-024-50408-8 (PMC11271626; doi:10.1038/s41467-024-50408-8)
Supplement: Supplementary file 5 — Supplementary Data 2 [file 41467_2024_50408_MOESM5_ESM.zip › struct_104/1341-20.xyz]

20
1341-20
 C         -2.6651728812       -1.3424088317        0.0323039283
 C         -1.9379676876       -0.0230795570       -0.0053746490
 O         -2.4604570865        1.0586368581        0.0533856992
 O         -0.6190062314       -0.2053129630       -0.1042672571
 C          0.1931939094        0.9701119860       -0.1301975281
 C          1.6111371281        0.5789476560       -0.5189853810
 C          2.2760644069       -0.2970845195        0.5408383721
 C          3.6811563350       -0.7126027441        0.1245798943
 H         -2.9467189155       -1.5539488855        1.0621353294
 H         -2.0234991499       -2.1366430930       -0.3351238275
 H         -3.5729258216       -1.2736376313       -0.5603615308
 H          0.1700687751        1.4350166487        0.8621465411
 H         -0.2370797514        1.6780259245       -0.8473619944
 H          2.1911438682        1.4920908313       -0.6638946976
 H          1.5787365519        0.0405517064       -1.4678424318
 H          1.6622229957       -1.1849193806        0.7002869421
 H          2.3227706636        0.2521593284        1.4838975848
 H          4.1387442238       -1.3328006386        0.8914388744
 H          4.3087177193        0.1626958227       -0.0288102470
 H          3.6528712841       -1.2795440281       -0.8032037173
