# Supplementary material for: Electron iso-density surfaces provide a thermodynamically consistent representation of atomic and molecular surfaces
Source: Nat Commun. 2024 Jul 19;15:6086. doi: 10.1038/s41467-024-50408-8 (PMC11271626; doi:10.1038/s41467-024-50408-8)
Supplement: Supplementary file 5 — Supplementary Data 2 [file 41467_2024_50408_MOESM5_ESM.zip › struct_104/1341-21.xyz]

20
1341-21
 C         -3.1803972610       -0.8482038550        0.4638679247
 C         -2.0971424199        0.0642178890       -0.0498571342
 O         -2.2793058555        1.0800454059       -0.6671852606
 O         -0.8855394801       -0.4084993779        0.2569583405
 C          0.2321992553        0.3547159131       -0.1996387525
 C          1.5096095552       -0.3509654268        0.2290108986
 C          2.7510226322        0.4107522239       -0.2278564997
 C          4.0305388655       -0.2979912252        0.1989910161
 H         -3.4978576426       -1.4997653276       -0.3481178433
 H         -4.0342043200       -0.2568863138        0.7815366844
 H         -2.8039209307       -1.4556650215        1.2804730323
 H          0.1718859091        1.3622825172        0.2275920450
 H          0.1765841413        0.4486284978       -1.2902471302
 H          1.5148522344       -1.3572717122       -0.1936088051
 H          1.5115708860       -0.4462208538        1.3162693924
 H          2.7332874928        1.4172280999        0.1954236604
 H          2.7344207420        0.5090575262       -1.3153013507
 H          4.0734551995       -0.3887044045        1.2819048798
 H          4.9035501563        0.2578355618       -0.1338488248
 H          4.0750176601       -1.2964393251       -0.2298806251
