# Supplementary material for: Electron iso-density surfaces provide a thermodynamically consistent representation of atomic and molecular surfaces
Source: Nat Commun. 2024 Jul 19;15:6086. doi: 10.1038/s41467-024-50408-8 (PMC11271626; doi:10.1038/s41467-024-50408-8)
Supplement: Supplementary file 5 — Supplementary Data 2 [file 41467_2024_50408_MOESM5_ESM.zip › struct_104/1341-22.xyz]

20
1341-22
 C         -3.1737195973       -0.8291716556        0.5015154382
 C         -2.0930886840        0.0729682209       -0.0356878366
 O         -2.2724180383        1.1613242620       -0.5145186244
 O         -0.8882733292       -0.4875145356        0.1037452237
 C          0.2344888344        0.2778255329       -0.3368138407
 C          1.5038389358       -0.3611037037        0.2063678699
 C          2.7493322828        0.3986207268       -0.2427579978
 C          4.0203971107       -0.2372384817        0.3065063574
 H         -2.8264490651       -1.8568822458        0.5282327356
 H         -4.0642324853       -0.7364040104       -0.1132670882
 H         -3.4204902709       -0.5094862315        1.5121814336
 H          0.1228889251        1.3089423594        0.0169024547
 H          0.2403461506        0.2953789412       -1.4328582631
 H          1.5536257479       -1.3947611668       -0.1404233617
 H          1.4523859402       -0.3774306049        1.2965640630
 H          2.6831314012        1.4339602208        0.0980137880
 H          2.7905523137        0.4115797641       -1.3339115061
 H          4.0065114577       -0.2404033797        1.3939301619
 H          4.8964897239        0.3151406602       -0.0238419647
 H          4.1125416177       -1.2648738322       -0.0372823167
