# Supplementary material for: Electron iso-density surfaces provide a thermodynamically consistent representation of atomic and molecular surfaces
Source: Nat Commun. 2024 Jul 19;15:6086. doi: 10.1038/s41467-024-50408-8 (PMC11271626; doi:10.1038/s41467-024-50408-8)
Supplement: Supplementary file 5 — Supplementary Data 2 [file 41467_2024_50408_MOESM5_ESM.zip › struct_104/1341-23.xyz]

20
1341-23
 C         -3.1831966765       -0.5179696936        0.4937483656
 C         -1.9424666498       -0.0411708657       -0.2158127138
 O         -1.8972076508        0.3278117210       -1.3595141857
 O         -0.8859668560       -0.0704743895        0.6012489508
 C          0.3648655436        0.3731443653        0.0707755613
 C          1.4864272439       -0.2532428076        0.8886506344
 C          2.8638113203        0.2890965510        0.5093859542
 C          3.2960431228       -0.1073706348       -0.8976645200
 H         -3.8633872262       -0.9671627603       -0.2236109803
 H         -3.6743173671        0.3413262493        0.9466431918
 H         -2.9209079441       -1.2239806363        1.2752691085
 H          0.4018940550        1.4670289239        0.1354274904
 H          0.4167388857        0.0870220430       -0.9840924735
 H          1.4644211097       -1.3360555223        0.7525415283
 H          1.2908559642       -0.0453021696        1.9424176842
 H          3.5924969591       -0.0966910527        1.2253575486
 H          2.8593970994        1.3777390399        0.5959171699
 H          3.2707935727       -1.1885136454       -1.0131901950
 H          4.3111398082        0.2329721742       -1.0880055597
 H          2.6450759268        0.3353923007       -1.6463795414
