# Supplementary material for: Electron iso-density surfaces provide a thermodynamically consistent representation of atomic and molecular surfaces
Source: Nat Commun. 2024 Jul 19;15:6086. doi: 10.1038/s41467-024-50408-8 (PMC11271626; doi:10.1038/s41467-024-50408-8)
Supplement: Supplementary file 5 — Supplementary Data 2 [file 41467_2024_50408_MOESM5_ESM.zip › struct_104/1341-24.xyz]

20
1341-24
 C         -3.2040836825        0.2251927317        0.6071360656
 C         -1.9578687217       -0.0198418359       -0.2036028670
 O         -1.9228300211       -0.1505778882       -1.3987633254
 O         -0.8761365805       -0.0604312324        0.5789084855
 C          0.3810933281       -0.2621207260       -0.0707103630
 C          1.4898186522        0.0168691068        0.9344469069
 C          2.8753848752       -0.3377629061        0.3962451801
 C          3.3166891242        0.5568627211       -0.7563929960
 H         -3.0199384189        0.0088098914        1.6543589117
 H         -4.0138452871       -0.3880858602        0.2220934714
 H         -3.4882242379        1.2702170600        0.4996726222
 H          0.4365874715        0.4025485288       -0.9383718656
 H          0.4290031555       -1.2971304010       -0.4292215478
 H          1.2865558055       -0.5720166003        1.8309472047
 H          1.4591689276        1.0713746688        1.2143911999
 H          2.8799589305       -1.3799810542        0.0701674087
 H          3.5941698337       -0.2432890806        1.2128785986
 H          2.6783019280        0.4196896601       -1.6248007356
 H          4.3374271837        0.3187091642       -1.0460353158
 H          3.2804159877        1.6032219226       -0.4617500942
