# Supplementary material for: Electron iso-density surfaces provide a thermodynamically consistent representation of atomic and molecular surfaces
Source: Nat Commun. 2024 Jul 19;15:6086. doi: 10.1038/s41467-024-50408-8 (PMC11271626; doi:10.1038/s41467-024-50408-8)
Supplement: Supplementary file 5 — Supplementary Data 2 [file 41467_2024_50408_MOESM5_ESM.zip › struct_104/1341-25.xyz]

20
1341-25
 C         -3.1889807593       -0.5066918077        0.5155177033
 C         -1.9555138514       -0.0293701369       -0.2065768585
 O         -1.9285057315        0.3724992456       -1.3399533421
 O         -0.8763722829       -0.1187001577        0.5751637093
 C          0.3694349157        0.2910467394        0.0063760060
 C          1.4938335813       -0.2086939561        0.9029873100
 C          2.8583055924        0.3503520764        0.5020815648
 C          3.3295049684       -0.1408732696       -0.8618410410
 H         -2.9811493623       -0.6308056453        1.5731781466
 H         -3.4978748016       -1.4587571146        0.0890101577
 H         -3.9939816890        0.2073640273        0.3638503422
 H          0.3802232603        1.3853652830       -0.0604828981
 H          0.4410335891       -0.1145253122       -1.0075195451
 H          1.5161215946       -1.2994892587        0.8727430019
 H          1.2652229506        0.0918792890        1.9273221889
 H          3.5865781041        0.0498645712        1.2582515174
 H          2.8144833875        1.4415453320        0.4999899712
 H          3.3342759238       -1.2280211912       -0.8942035059
 H          4.3393620603        0.2112350272       -1.0587592486
 H          2.6829750590        0.2259975967       -1.6542670780
