# Supplementary material for: Electron iso-density surfaces provide a thermodynamically consistent representation of atomic and molecular surfaces
Source: Nat Commun. 2024 Jul 19;15:6086. doi: 10.1038/s41467-024-50408-8 (PMC11271626; doi:10.1038/s41467-024-50408-8)
Supplement: Supplementary file 5 — Supplementary Data 2 [file 41467_2024_50408_MOESM5_ESM.zip › struct_104/1341-3.xyz]

20
1341-3
 C         -3.1415557316        0.5823759183       -0.4411353669
 C         -1.8628053443       -0.1368900168       -0.0982494238
 O         -1.5909008648       -1.2598487979       -0.4303172537
 O         -1.0584191414        0.6456775400        0.6293679192
 C          0.2139022831        0.1134228228        0.9975793936
 C          1.2406298982        0.2918750773       -0.1173486211
 C          2.6215741854       -0.1961757343        0.3110842354
 C          3.6450201355       -0.0239717838       -0.8044902346
 H         -3.0237402550        1.0495492600       -1.4171640753
 H         -3.3488602979        1.3520660261        0.2952922251
 H         -3.9579745826       -0.1314490797       -0.4974001464
 H          0.0995294648       -0.9491034084        1.2370395352
 H          0.5082637656        0.6657852015        1.8927102030
 H          1.2877714975        1.3489493099       -0.3890880378
 H          0.9075258143       -0.2701829912       -0.9922231578
 H          2.5598144153       -1.2503586686        0.5885564050
 H          2.9454782358        0.3617603162        1.1927055474
 H          3.7324398320        1.0234421884       -1.0845708863
 H          3.3475434642       -0.5899729273       -1.6840600550
 H          4.6221977037       -0.3763357849       -0.4834910272
