# Supplementary material for: Electron iso-density surfaces provide a thermodynamically consistent representation of atomic and molecular surfaces
Source: Nat Commun. 2024 Jul 19;15:6086. doi: 10.1038/s41467-024-50408-8 (PMC11271626; doi:10.1038/s41467-024-50408-8)
Supplement: Supplementary file 5 — Supplementary Data 2 [file 41467_2024_50408_MOESM5_ESM.zip › struct_104/1341-4.xyz]

20
1341-4
 C         -2.5732472999       -1.2147493506        0.3084193144
 C         -1.6094422723       -0.1533014870       -0.1565416497
 O         -1.5336741380        0.2603187227       -1.2829393940
 O         -0.8609503760        0.2827290669        0.8609960732
 C          0.1184840012        1.2873689669        0.5961446131
 C          1.5277888604        0.7029436506        0.6444470774
 C          1.7802177271       -0.3003987366       -0.4792135433
 C          3.2118214652       -0.8200272014       -0.4545155240
 H         -2.5818277884       -2.0330111216       -0.4065790595
 H         -3.5727841949       -0.7861798282        0.3429648132
 H         -2.2965123578       -1.5696062327        1.2957874837
 H         -0.0086968155        2.0476949969        1.3718008140
 H         -0.0837593255        1.7237646301       -0.3874758167
 H          1.6761903766        0.2166783160        1.6109196666
 H          2.2367749386        1.5293458062        0.5659120740
 H          1.5787861274        0.1769405322       -1.4404405260
 H          1.0889716594       -1.1397429659       -0.3768120558
 H          3.9171042402       -0.0011256533       -0.5785187597
 H          3.3710910703       -1.5348306520       -1.2579628786
 H          3.4236191286       -1.3137150122        0.4915882589
