# Supplementary material for: Electron iso-density surfaces provide a thermodynamically consistent representation of atomic and molecular surfaces
Source: Nat Commun. 2024 Jul 19;15:6086. doi: 10.1038/s41467-024-50408-8 (PMC11271626; doi:10.1038/s41467-024-50408-8)
Supplement: Supplementary file 5 — Supplementary Data 2 [file 41467_2024_50408_MOESM5_ESM.zip › struct_104/1341-5.xyz]

20
1341-5
 C         -2.5118404697       -1.1237784239        0.3084299306
 C         -1.4272309320       -0.2200769819       -0.2189665348
 O         -1.1344890549       -0.1063220637       -1.3805392595
 O         -0.8393323972        0.4462664760        0.7773373332
 C          0.2434697410        1.3210805257        0.4586873050
 C          1.5677111435        0.7615109169        0.9753959950
 C          1.9623855223       -0.5723725081        0.3390538153
 C          2.2298894469       -0.4715319666       -1.1583353538
 H         -2.2735966734       -2.1523168799        0.0470217700
 H         -3.4535840633       -0.8666743619       -0.1703086977
 H         -2.5971217995       -1.0219399957        1.3852956226
 H          0.0222608588        2.2736031560        0.9488362683
 H          0.2728912638        1.4667530251       -0.6245314847
 H          1.4868794624        0.6300127090        2.0565651896
 H          2.3417082172        1.5057541127        0.7787675268
 H          1.1717355097       -1.3047156667        0.5178123103
 H          2.8626179276       -0.9327954610        0.8425935373
 H          2.9529363570        0.3147749451       -1.3656611489
 H          1.3145266239       -0.2598946843       -1.7045022560
 H          2.6302050801       -1.4121883633       -1.5292910638
