# Supplementary material for: Electron iso-density surfaces provide a thermodynamically consistent representation of atomic and molecular surfaces
Source: Nat Commun. 2024 Jul 19;15:6086. doi: 10.1038/s41467-024-50408-8 (PMC11271626; doi:10.1038/s41467-024-50408-8)
Supplement: Supplementary file 5 — Supplementary Data 2 [file 41467_2024_50408_MOESM5_ESM.zip › struct_104/1341-6.xyz]

20
1341-6
 C         -2.5136015371       -1.1187898779        0.3097811160
 C         -1.4270931294       -0.2194523700       -0.2211950351
 O         -1.1255115107       -0.1135692080       -1.3808306725
 O         -0.8459735889        0.4521611379        0.7764328890
 C          0.2432547524        1.3199847316        0.4612427821
 C          1.5637127006        0.7525336502        0.9791973272
 C          1.9597507570       -0.5763133010        0.3331997761
 C          2.2335614067       -0.4631560545       -1.1621535805
 H         -3.0686341713       -1.5485093620       -0.5181016453
 H         -3.1762722756       -0.5506302030        0.9566824489
 H         -2.0623491753       -1.9136697757        0.8993477695
 H          0.0268024942        2.2726540209        0.9532610763
 H          0.2759253977        1.4682103162       -0.6214900317
 H          1.4772155045        0.6121308219        2.0588380651
 H          2.3402581686        1.4967919043        0.7928286490
 H          1.1680099560       -1.3098510474        0.5017203022
 H          2.8575005390       -0.9417831864        0.8375775884
 H          1.3196405207       -0.2511151734       -1.7105110374
 H          2.6389649260       -1.3995302494       -1.5383275335
 H          2.9545046056        0.3274391108       -1.3602803878
