# Supplementary material for: Electron iso-density surfaces provide a thermodynamically consistent representation of atomic and molecular surfaces
Source: Nat Commun. 2024 Jul 19;15:6086. doi: 10.1038/s41467-024-50408-8 (PMC11271626; doi:10.1038/s41467-024-50408-8)
Supplement: Supplementary file 5 — Supplementary Data 2 [file 41467_2024_50408_MOESM5_ESM.zip › struct_104/1341-7.xyz]

20
1341-7
 C         -3.1799719924        0.2656347615        0.1447619980
 C         -1.7667821947       -0.1529233883       -0.1681764173
 O         -1.3823149707       -0.5414778662       -1.2391209851
 O         -0.9853297942       -0.0320049004        0.9100276064
 C          0.3971656710       -0.3556367430        0.7536788229
 C          1.1780768550        0.8238615992        0.1784139712
 C          2.6884860187        0.5957633049        0.1971626939
 C          3.1329561941       -0.5360837090       -0.7220514220
 H         -3.2992447196        1.3117674544       -0.1312554439
 H         -3.3783541925        0.1558120385        1.2060420180
 H         -3.8746281998       -0.3265491595       -0.4435474704
 H          0.4800130445       -1.2278358458        0.0988591121
 H          0.7491206340       -0.6040738963        1.7574307814
 H          0.9380783827        1.7115267638        0.7689403506
 H          0.8444464322        0.9969311241       -0.8466949306
 H          3.0103949880        0.3847864301        1.2196018921
 H          3.1757951851        1.5206399683       -0.1186677338
 H          4.2187605868       -0.5812743973       -0.7645227848
 H          2.7558818249       -0.3764929780       -1.7293125396
 H          2.7682465957       -1.4959017556       -0.3664127335
