# Supplementary material for: Electron iso-density surfaces provide a thermodynamically consistent representation of atomic and molecular surfaces
Source: Nat Commun. 2024 Jul 19;15:6086. doi: 10.1038/s41467-024-50408-8 (PMC11271626; doi:10.1038/s41467-024-50408-8)
Supplement: Supplementary file 5 — Supplementary Data 2 [file 41467_2024_50408_MOESM5_ESM.zip › struct_104/1341-8.xyz]

20
1341-8
 C         -3.1329107065       -0.6613665083        0.3523865047
 C         -1.8621479725        0.0311502899       -0.0672776014
 O         -1.7290343102        0.6829733382       -1.0688632671
 O         -0.8901328393       -0.1772288573        0.8269286918
 C          0.3916882543        0.3867962963        0.5463900386
 C          1.2084175342       -0.5237969922       -0.3676211698
 C          2.5700265952        0.0699091352       -0.7250060529
 C          3.5155587077        0.1696086008        0.4666903160
 H         -3.9895715814       -0.0706379160        0.0415816036
 H         -3.1388050313       -0.8181988690        1.4261733117
 H         -3.1814867391       -1.6269931279       -0.1475858304
 H          0.8662271029        0.5049351488        1.5215370329
 H          0.2541432297        1.3650449699        0.0733776737
 H          0.6358818332       -0.6806393663       -1.2844469510
 H          1.3404448417       -1.4918037592        0.1209173138
 H          2.4261376988        1.0601255650       -1.1617962708
 H          3.0282258899       -0.5639836706       -1.4869802105
 H          3.6290879027       -0.8005999284        0.9452276385
 H          3.1459542385        0.8774852267        1.2037609704
 H          4.4965267492        0.5055957028        0.1390487191
