# Supplementary material for: Electron iso-density surfaces provide a thermodynamically consistent representation of atomic and molecular surfaces
Source: Nat Commun. 2024 Jul 19;15:6086. doi: 10.1038/s41467-024-50408-8 (PMC11271626; doi:10.1038/s41467-024-50408-8)
Supplement: Supplementary file 5 — Supplementary Data 2 [file 41467_2024_50408_MOESM5_ESM.zip › struct_104/1341-9.xyz]

20
1341-9
 C         -3.1503337868       -0.6138260369        0.3695489095
 C         -1.8581168648        0.0215468236       -0.0744243296
 O         -1.7111012548        0.6510895876       -1.0882534693
 O         -0.8922602232       -0.1848659970        0.8268123799
 C          0.3928840972        0.3736506679        0.5499662238
 C          1.2159267193       -0.5519052202       -0.3432637716
 C          2.5650118526        0.0510992787       -0.7309367232
 C          3.5122904138        0.2201012917        0.4514385918
 H         -3.7631972207        0.1473690969        0.8487135188
 H         -2.9536044457       -1.4104396013        1.0796290980
 H         -3.6874239542       -0.9898439160       -0.4963766682
 H          0.8590765130        0.5060685386        1.5273665261
 H          0.2611097958        1.3445956434        0.0605290713
 H          0.6382865241       -0.7439383095       -1.2500969366
 H          1.3662299516       -1.5031907365        0.1719739938
 H          2.4008020942        1.0188342079       -1.2090090489
 H          3.0324372581       -0.6061189511       -1.4671165417
 H          3.6442143695       -0.7255903249        0.9724366434
 H          3.1322769275        0.9538145106        1.1573227230
 H          4.4862205700        0.5580908881        0.1052806013
