# Supplementary material for: Electron iso-density surfaces provide a thermodynamically consistent representation of atomic and molecular surfaces
Source: Nat Commun. 2024 Jul 19;15:6086. doi: 10.1038/s41467-024-50408-8 (PMC11271626; doi:10.1038/s41467-024-50408-8)
Supplement: Supplementary file 5 — Supplementary Data 2 [file 41467_2024_50408_MOESM5_ESM.zip › struct_104/1349-1.xyz]

15
1349-1
 C         -2.8052546451       -0.4449511659        0.1545084053
 C         -1.4032194094       -0.2716618987       -0.4140571254
 C         -0.6307226515        0.8258769969        0.3131493356
 C          0.7821349286        0.9967431294       -0.2221463657
 S          1.8263655266       -0.4824617816        0.0324083090
 H         -3.3376043751       -1.2284577206       -0.3789575796
 H         -3.3725560690        0.4792308810        0.0635134022
 H         -2.7606594258       -0.7166170666        1.2071260904
 H         -1.4675694457       -0.0215788279       -1.4755618267
 H         -0.8554007337       -1.2122351703       -0.3276898141
 H         -0.5899342960        0.5960675225        1.3815592796
 H         -1.1546041682        1.7789649888        0.1986235329
 H          1.2874115962        1.8397062262        0.2501013716
 H          0.7759206548        1.1457253296       -1.3016604663
 H          1.7280870697       -0.4944465062        1.3606150432
