# Supplementary material for: Electron iso-density surfaces provide a thermodynamically consistent representation of atomic and molecular surfaces
Source: Nat Commun. 2024 Jul 19;15:6086. doi: 10.1038/s41467-024-50408-8 (PMC11271626; doi:10.1038/s41467-024-50408-8)
Supplement: Supplementary file 5 — Supplementary Data 2 [file 41467_2024_50408_MOESM5_ESM.zip › struct_104/1349-10.xyz]

15
1349-10
 C         -1.8291076461       -0.9767083523        0.0936262777
 C         -1.7945271227        0.5456281455        0.1456637296
 C         -0.5465426981        1.1581231946       -0.4923953555
 C          0.7428606294        0.9266362312        0.2862097188
 S          1.5180721718       -0.7085706419        0.0173025914
 H         -2.7706779901       -1.3425354036        0.4968710887
 H         -1.0195732739       -1.4073931995        0.6752560568
 H         -1.7373725605       -1.3254927111       -0.9328326263
 H         -1.8619740438        0.8764484256        1.1849007890
 H         -2.6686562593        0.9371865521       -0.3809066721
 H         -0.6929974632        2.2401739610       -0.5599868215
 H         -0.4337863869        0.7781374268       -1.5111096074
 H          0.5660381846        0.9761770665        1.3602514604
 H          1.4932667362        1.6718093834        0.0198055055
 H          1.6806578566       -0.5724510976       -1.2971223536
