# Supplementary material for: Electron iso-density surfaces provide a thermodynamically consistent representation of atomic and molecular surfaces
Source: Nat Commun. 2024 Jul 19;15:6086. doi: 10.1038/s41467-024-50408-8 (PMC11271626; doi:10.1038/s41467-024-50408-8)
Supplement: Supplementary file 5 — Supplementary Data 2 [file 41467_2024_50408_MOESM5_ESM.zip › struct_104/1349-11.xyz]

15
1349-11
 C         -2.6340209452       -0.8063285900       -0.1062385752
 C         -1.9846777578        0.5722109045       -0.1466728684
 C         -0.5558239562        0.5809469933        0.3978053049
 C          0.4095941504       -0.1986733876       -0.4796458498
 S          2.1130805792       -0.0139463457        0.1837541418
 H         -2.6025160583       -1.2119192607        0.9026177381
 H         -2.1276105233       -1.4995245779       -0.7732057557
 H         -3.6743586675       -0.7404767294       -0.4160634191
 H         -2.5817950550        1.2620504372        0.4533821258
 H         -1.9821287900        0.9446047913       -1.1737995068
 H         -0.5434621556        0.1599471896        1.4056978972
 H         -0.2055318761        1.6138418100        0.4660698667
 H          0.4075840892        0.1872133202       -1.4995993412
 H          0.1768957906       -1.2624820473       -0.4844852081
 H          2.7015242494       -0.7751925400       -0.7364053013
