# Supplementary material for: Electron iso-density surfaces provide a thermodynamically consistent representation of atomic and molecular surfaces
Source: Nat Commun. 2024 Jul 19;15:6086. doi: 10.1038/s41467-024-50408-8 (PMC11271626; doi:10.1038/s41467-024-50408-8)
Supplement: Supplementary file 5 — Supplementary Data 2 [file 41467_2024_50408_MOESM5_ESM.zip › struct_104/1349-12.xyz]

15
1349-12
 C         -2.3401501463       -0.4139302641       -0.5777472875
 C         -1.4639696241       -0.2675229190        0.6606456388
 C         -0.5562060033        0.9619677787        0.6156225543
 C          0.5381903357        0.8759735541       -0.4360842952
 S          1.6863161008       -0.5113795751       -0.0589911304
 H         -1.7407963790       -0.5987223526       -1.4655494673
 H         -2.9284811965        0.4875464353       -0.7387583395
 H         -3.0227131905       -1.2514780726       -0.4556249857
 H         -0.8474088722       -1.1606924408        0.7804849963
 H         -2.1049534116       -0.1874389978        1.5412941416
 H         -0.0871454495        1.0925712921        1.5937620632
 H         -1.1572438818        1.8519635043        0.4092300714
 H          1.1317486070        1.7902767677       -0.4423121994
 H          0.1257562868        0.7024671475       -1.4290612529
 H          2.5395364789       -0.2418717829       -1.0444527098
