# Supplementary material for: Electron iso-density surfaces provide a thermodynamically consistent representation of atomic and molecular surfaces
Source: Nat Commun. 2024 Jul 19;15:6086. doi: 10.1038/s41467-024-50408-8 (PMC11271626; doi:10.1038/s41467-024-50408-8)
Supplement: Supplementary file 5 — Supplementary Data 2 [file 41467_2024_50408_MOESM5_ESM.zip › struct_104/1349-13.xyz]

15
1349-13
 C         -1.9562732405       -0.9519051893       -0.1064725278
 C         -1.8697107100        0.5690826041       -0.1565623815
 C         -0.5412776229        1.1313221267        0.3522351846
 C          0.6631416292        0.7479801233       -0.5067308392
 S          1.6763813218       -0.6048313388        0.1938860840
 H         -2.9565698181       -1.2791686196       -0.3811017064
 H         -1.7431634172       -1.3144976009        0.8972815930
 H         -1.2553760895       -1.4085910116       -0.8021575932
 H         -2.6705442872        0.9881136886        0.4568596336
 H         -2.0313289167        0.9071600620       -1.1831374643
 H         -0.3726836087        0.8005901342        1.3793797801
 H         -0.6200629130        2.2209794619        0.3707138851
 H          1.3696704132        1.5742780799       -0.5791340621
 H          0.3647704385        0.4583336245       -1.5139913799
 H          0.7332259642       -1.5416263649        0.1636728175
