# Supplementary material for: Electron iso-density surfaces provide a thermodynamically consistent representation of atomic and molecular surfaces
Source: Nat Commun. 2024 Jul 19;15:6086. doi: 10.1038/s41467-024-50408-8 (PMC11271626; doi:10.1038/s41467-024-50408-8)
Supplement: Supplementary file 5 — Supplementary Data 2 [file 41467_2024_50408_MOESM5_ESM.zip › struct_104/1349-14.xyz]

15
1349-14
 C         -2.0277681376       -0.9110199068       -0.1798143804
 C         -1.6064204481        0.3879991681        0.5002259047
 C         -0.5811976319        1.1832968043       -0.3203485877
 C          0.8594453882        0.9995617186        0.1369134998
 S          1.5165492752       -0.6926948720       -0.0857027275
 H         -2.7029829786       -1.4732550715        0.4616968006
 H         -1.1675472139       -1.5353723310       -0.4061207681
 H         -2.5444816103       -0.6957572305       -1.1126383864
 H         -1.1932659103        0.1703670894        1.4887224918
 H         -2.4965342681        1.0012776483        0.6541319847
 H         -0.7993870909        2.2518280383       -0.2450464822
 H         -0.6609447606        0.9035317389       -1.3723109575
 H          0.9788037753        1.2603695872        1.1886092896
 H          1.5255680847        1.6243198205       -0.4584562432
 H          0.8135604837       -1.2536274079        0.8951769945
