# Supplementary material for: Electron iso-density surfaces provide a thermodynamically consistent representation of atomic and molecular surfaces
Source: Nat Commun. 2024 Jul 19;15:6086. doi: 10.1038/s41467-024-50408-8 (PMC11271626; doi:10.1038/s41467-024-50408-8)
Supplement: Supplementary file 5 — Supplementary Data 2 [file 41467_2024_50408_MOESM5_ESM.zip › struct_104/1349-15.xyz]

15
1349-15
 C         -2.9182694259       -0.6623183794       -0.0178818022
 C         -1.9303005128        0.4610400876       -0.3101597017
 C         -0.5789503355        0.2481829811        0.3953399247
 C          0.5674415367        0.1637324230       -0.5994160243
 S          2.1864713224       -0.0385779747        0.2240946856
 H         -3.1214504501       -0.7247105418        1.0489671486
 H         -2.5200066197       -1.6187816056       -0.3499024480
 H         -3.8585992438       -0.4861810521       -0.5352197409
 H         -2.3664920971        1.4100783055        0.0043917069
 H         -1.7715727975        0.5205816965       -1.3891221497
 H         -0.6113569697       -0.6763832986        0.9768409670
 H         -0.3777964225        1.0633040655        1.0923593311
 H          0.6622506011        1.0887795446       -1.1677921851
 H          0.4372740470       -0.6684570197       -1.2919927665
 H          1.8957776534       -1.1912467510        0.8244763023
