# Supplementary material for: Electron iso-density surfaces provide a thermodynamically consistent representation of atomic and molecular surfaces
Source: Nat Commun. 2024 Jul 19;15:6086. doi: 10.1038/s41467-024-50408-8 (PMC11271626; doi:10.1038/s41467-024-50408-8)
Supplement: Supplementary file 5 — Supplementary Data 2 [file 41467_2024_50408_MOESM5_ESM.zip › struct_104/1349-16.xyz]

15
1349-16
 C         -2.3374207134       -0.7787935976        0.2817255667
 C         -1.5577187987        0.1990651177       -0.5901439465
 C         -0.5890238212        1.0691064849        0.2287308702
 C          0.8523657172        0.9855779301       -0.2525033969
 S          1.6494511893       -0.6082295441        0.1591565631
 H         -3.0027065516       -1.3868348741       -0.3275415414
 H         -2.9383392133       -0.2414333159        1.0119996706
 H         -1.6594111049       -1.4412777044        0.8158443359
 H         -2.2615473256        0.8363186908       -1.1282995761
 H         -1.0018691626       -0.3650497860       -1.3438058848
 H         -0.6200261302        0.7676687469        1.2775378934
 H         -0.8954070331        2.1163522669        0.1812355166
 H          1.4714434028        1.7286139866        0.2498868056
 H          0.9271357303        1.1325365582       -1.3303670426
 H          0.7934231307       -1.3767353797       -0.5103838519
