# Supplementary material for: Electron iso-density surfaces provide a thermodynamically consistent representation of atomic and molecular surfaces
Source: Nat Commun. 2024 Jul 19;15:6086. doi: 10.1038/s41467-024-50408-8 (PMC11271626; doi:10.1038/s41467-024-50408-8)
Supplement: Supplementary file 5 — Supplementary Data 2 [file 41467_2024_50408_MOESM5_ESM.zip › struct_104/1349-17.xyz]

15
1349-17
 C         -1.8101837212       -0.9844642903       -0.0265757731
 C         -1.8039472813        0.5253580577       -0.2285814814
 C         -0.5484830052        1.2108725810        0.3119636213
 C          0.7295133097        0.8617070753       -0.4405941673
 S          1.4911780886       -0.6874162797        0.1963354821
 H         -1.0183149593       -1.4602852728       -0.5977519102
 H         -2.7610509438       -1.4025913464       -0.3493929808
 H         -1.6648866825       -1.2280433430        1.0234745210
 H         -2.6690296553        0.9553266074        0.2820509682
 H         -1.9046000762        0.7519582055       -1.2932151572
 H         -0.4206483875        0.9610391672        1.3677150805
 H         -0.6906405011        2.2928947241        0.2426402662
 H          1.4756193129        1.6442564253       -0.3029949878
 H          0.5346513463        0.7261284636       -1.5047921696
 H          2.5982169100       -0.6023895208       -0.5393680050
