# Supplementary material for: Electron iso-density surfaces provide a thermodynamically consistent representation of atomic and molecular surfaces
Source: Nat Commun. 2024 Jul 19;15:6086. doi: 10.1038/s41467-024-50408-8 (PMC11271626; doi:10.1038/s41467-024-50408-8)
Supplement: Supplementary file 5 — Supplementary Data 2 [file 41467_2024_50408_MOESM5_ESM.zip › struct_104/1349-2.xyz]

15
1349-2
 C         -3.0807980194       -0.4326624314        0.1693635008
 C         -1.8885614087        0.3212550590       -0.4064386128
 C         -0.5672763780       -0.2216696312        0.1352705200
 C          0.6199635162        0.5263589297       -0.4470180872
 S          2.2096950476       -0.0421884687        0.2521841658
 H         -3.0253963376       -1.4885078628       -0.0865239092
 H         -4.0114557462       -0.0323203682       -0.2252064528
 H         -3.1005433876       -0.3438639386        1.2532018860
 H         -1.9723833945        1.3811865731       -0.1565411100
 H         -1.8945240061        0.2360462093       -1.4957089603
 H         -0.4841574306       -1.2841345027       -0.1097401217
 H         -0.5514186984       -0.1287359195        1.2234198068
 H          0.5736595393        1.5868418231       -0.1999698053
 H          0.6712101792        0.4177643979       -1.5308875122
 H          2.0987374762       -1.3056286351       -0.1534558223
