# Supplementary material for: Electron iso-density surfaces provide a thermodynamically consistent representation of atomic and molecular surfaces
Source: Nat Commun. 2024 Jul 19;15:6086. doi: 10.1038/s41467-024-50408-8 (PMC11271626; doi:10.1038/s41467-024-50408-8)
Supplement: Supplementary file 5 — Supplementary Data 2 [file 41467_2024_50408_MOESM5_ESM.zip › struct_104/1349-3.xyz]

15
1349-3
 C         -2.6365300399       -0.8147403598       -0.0526112691
 C         -1.9797319747        0.5450508422       -0.2605217724
 C         -0.5666956018        0.6262653902        0.3197843871
 C          0.4185667112       -0.2685066741       -0.4145280650
 S          2.1372415980        0.0007076980        0.1471376873
 H         -2.6428452117       -1.0778393426        1.0031125822
 H         -2.1105387555       -1.5928330626       -0.5998393652
 H         -3.6651652679       -0.7921846165       -0.4046387236
 H         -2.5909761411        1.3109296550        0.2219098183
 H         -1.9446616935        0.7738477772       -1.3279195895
 H         -0.5921566476        0.3483283860        1.3770209086
 H         -0.2137939273        1.6582772552        0.2552045464
 H          0.4369878444       -0.0369220703       -1.4794081000
 H          0.1919405305       -1.3255149747       -0.2823555560
 H          1.9248728566       -0.3381079978        1.4172617492
