# Supplementary material for: Electron iso-density surfaces provide a thermodynamically consistent representation of atomic and molecular surfaces
Source: Nat Commun. 2024 Jul 19;15:6086. doi: 10.1038/s41467-024-50408-8 (PMC11271626; doi:10.1038/s41467-024-50408-8)
Supplement: Supplementary file 5 — Supplementary Data 2 [file 41467_2024_50408_MOESM5_ESM.zip › struct_104/1349-4.xyz]

15
1349-4
 C         -2.6159391482       -0.8374560721       -0.1039814326
 C         -1.9922289857        0.5515047629       -0.1722414905
 C         -0.5673110406        0.6005450030        0.3824428559
 C          0.4212129054       -0.1620230943       -0.4844223835
 S          2.1225320574       -0.0780247066        0.1769251237
 H         -2.0896291159       -1.5372461306       -0.7479702086
 H         -3.6539210009       -0.7986167771       -0.4259529598
 H         -2.5876180932       -1.2173644665        0.9149224247
 H         -2.6071961687        1.2440129289        0.4067280104
 H         -1.9882340979        0.8996468247       -1.2079202369
 H         -0.5522672494        0.1862115351        1.3928394792
 H         -0.2490418149        1.6451015978        0.4464015238
 H          0.4373557499        0.2214142486       -1.5053116469
 H          0.1946024930       -1.2266225823       -0.5064636300
 H          2.2368505748        1.2471661871        0.1119515420
