# Supplementary material for: Electron iso-density surfaces provide a thermodynamically consistent representation of atomic and molecular surfaces
Source: Nat Commun. 2024 Jul 19;15:6086. doi: 10.1038/s41467-024-50408-8 (PMC11271626; doi:10.1038/s41467-024-50408-8)
Supplement: Supplementary file 5 — Supplementary Data 2 [file 41467_2024_50408_MOESM5_ESM.zip › struct_104/1349-5.xyz]

15
1349-5
 C         -2.8605591816       -0.3936735383        0.1614109399
 C         -1.4423087208       -0.2926232994       -0.3856769998
 C         -0.6295258100        0.7632812900        0.3600165363
 C          0.7614611369        0.9743183312       -0.2195458732
 S          1.8930174987       -0.4357123808        0.0598602812
 H         -3.4228725074       -1.1543536542       -0.3747632032
 H         -3.3802476083        0.5562250712        0.0553993873
 H         -2.8434480239       -0.6588145553        1.2161655609
 H         -1.4794874288       -0.0371512371       -1.4480718470
 H         -0.9544325716       -1.2653540586       -0.2898854744
 H         -0.5402163025        0.4795510421        1.4108077996
 H         -1.1592249611        1.7189953557        0.3151112904
 H          1.2565330738        1.8123741099        0.2708196255
 H          0.7247410733        1.1628813982       -1.2924728443
 H          1.2886147329       -1.2831289495       -0.7686109456
