# Supplementary material for: Electron iso-density surfaces provide a thermodynamically consistent representation of atomic and molecular surfaces
Source: Nat Commun. 2024 Jul 19;15:6086. doi: 10.1038/s41467-024-50408-8 (PMC11271626; doi:10.1038/s41467-024-50408-8)
Supplement: Supplementary file 5 — Supplementary Data 2 [file 41467_2024_50408_MOESM5_ESM.zip › struct_104/1349-6.xyz]

15
1349-6
 C         -2.3293914649       -0.5163153305        0.5767970847
 C         -1.4850458693       -0.1601126560       -0.6408057406
 C         -0.5808603572        1.0507269581       -0.4097694490
 C          0.5625536553        0.7828115775        0.5575155868
 S          1.7058914266       -0.5173762971       -0.0297011634
 H         -3.0037480683       -1.3349610345        0.3374016303
 H         -2.9251618489        0.3376653331        0.8935646570
 H         -1.7051488981       -0.8300727493        1.4095131509
 H         -2.1476418648        0.0596379127       -1.4807299391
 H         -0.8684944978       -1.0174340666       -0.9187934944
 H         -1.1740828925        1.8780137880       -0.0105241567
 H         -0.1634475855        1.3733943746       -1.3678660916
 H          0.1974642151        0.4170547299        1.5155473598
 H          1.1510326275        1.6850772164        0.7271697870
 H          2.0512830660        0.0995769504       -1.1584147575
