# Supplementary material for: Electron iso-density surfaces provide a thermodynamically consistent representation of atomic and molecular surfaces
Source: Nat Commun. 2024 Jul 19;15:6086. doi: 10.1038/s41467-024-50408-8 (PMC11271626; doi:10.1038/s41467-024-50408-8)
Supplement: Supplementary file 5 — Supplementary Data 2 [file 41467_2024_50408_MOESM5_ESM.zip › struct_104/1349-7.xyz]

15
1349-7
 C         -2.3047126180       -0.4334792895       -0.6026279124
 C         -1.5123687753       -0.1991763861        0.6785447237
 C         -0.5564282191        0.9911575711        0.5920695816
 C          0.5499206713        0.8453807790       -0.4435498544
 S          1.7369859088       -0.4935297335       -0.0637968454
 H         -3.0331900541       -1.2269145208       -0.4526660062
 H         -1.6560537987       -0.7267901750       -1.4247275571
 H         -2.8375167857        0.4701937465       -0.8912580766
 H         -0.9513639102       -1.1008278687        0.9349143275
 H         -2.2111344768       -0.0104073917        1.4964604665
 H         -0.0970742521        1.1458079497        1.5710090887
 H         -1.1268939371        1.8904169137        0.3433734773
 H          1.1628233905        1.7465041488       -0.4647825335
 H          0.1558589997        0.6679273959       -1.4426321406
 H          0.9084237165       -1.5038629182       -0.3149737143
