# Supplementary material for: Electron iso-density surfaces provide a thermodynamically consistent representation of atomic and molecular surfaces
Source: Nat Commun. 2024 Jul 19;15:6086. doi: 10.1038/s41467-024-50408-8 (PMC11271626; doi:10.1038/s41467-024-50408-8)
Supplement: Supplementary file 5 — Supplementary Data 2 [file 41467_2024_50408_MOESM5_ESM.zip › struct_104/1349-8.xyz]

15
1349-8
 C         -3.0712635776       -0.4659438295        0.1761679860
 C         -1.8921029516        0.2959471508       -0.4154363309
 C         -0.5627580192       -0.2083046462        0.1422210325
 C          0.6125714915        0.5517883446       -0.4477818817
 S          2.1802591500       -0.0954058145        0.2583395796
 H         -4.0086540980       -0.0941633888       -0.2305292424
 H         -3.0954888908       -0.3506973685        1.2574297368
 H         -2.9932602831       -1.5263147201       -0.0529568342
 H         -1.9971022636        1.3602969320       -0.1920802005
 H         -1.8939664570        0.1834768654       -1.5022252929
 H         -0.4500926258       -1.2716687809       -0.0813082687
 H         -0.5533648328       -0.0951576080        1.2287477915
 H          0.5532761136        1.6133558264       -0.2058955421
 H          0.6583813270        0.4234958145       -1.5296213378
 H          2.9831467181        0.7246924525       -0.4163583826
