# Supplementary material for: Electron iso-density surfaces provide a thermodynamically consistent representation of atomic and molecular surfaces
Source: Nat Commun. 2024 Jul 19;15:6086. doi: 10.1038/s41467-024-50408-8 (PMC11271626; doi:10.1038/s41467-024-50408-8)
Supplement: Supplementary file 5 — Supplementary Data 2 [file 41467_2024_50408_MOESM5_ESM.zip › struct_104/1349-9.xyz]

15
1349-9
 C         -2.8062095855       -0.4520771318        0.1726419347
 C         -1.4069625594       -0.2727992583       -0.4007483614
 C         -0.6276693279        0.8096047530        0.3421074436
 C          0.7700559488        1.0089431227       -0.2197064139
 S          1.7953560399       -0.4927696627        0.0591117686
 H         -3.3431354900       -1.2269075127       -0.3689165399
 H         -3.3720087991        0.4744928536        0.0982789445
 H         -2.7548340654       -0.7388037368        1.2206350840
 H         -1.4767560475       -0.0051965560       -1.4579779730
 H         -0.8611610111       -1.2159481998       -0.3307679161
 H         -0.5537882713        0.5436572893        1.3991395087
 H         -1.1637206599        1.7602061158        0.2714193797
 H          1.2732258460        1.8375640294        0.2785989211
 H          0.7372798274        1.1891604841       -1.2947018703
 H          2.9179052086        0.0230165974       -0.4363006309
