# Supplementary material for: Electron iso-density surfaces provide a thermodynamically consistent representation of atomic and molecular surfaces
Source: Nat Commun. 2024 Jul 19;15:6086. doi: 10.1038/s41467-024-50408-8 (PMC11271626; doi:10.1038/s41467-024-50408-8)
Supplement: Supplementary file 5 — Supplementary Data 2 [file 41467_2024_50408_MOESM5_ESM.zip › struct_104/1396-1.xyz]

23
1396-1
 C         -3.7938040003       -0.3617051969        0.0010279197
 C         -2.5340129292        0.4954615549       -0.0001269454
 C         -1.2665913080       -0.3558187600       -0.0009209628
 C         -0.0000039729        0.4965091434       -0.0009348239
 C          1.2665917206       -0.3558247345       -0.0003090428
 C          2.5340040877        0.4954584519        0.0010105787
 C          3.7938151237       -0.3617001939        0.0001406796
 H         -4.6836997974        0.2635930971        0.0010279304
 H         -3.8212841347       -0.9979042955        0.8831398497
 H         -3.8221156610       -0.9990911645       -0.8801911209
 H         -2.5336706336        1.1410965613        0.8812094897
 H         -2.5350221604        1.1407944457       -0.8816846125
 H         -1.2672259958       -1.0013512853       -0.8826197213
 H         -1.2666662489       -1.0020170031        0.8802880819
 H         -0.0002295497        1.1430433652        0.8801412526
 H          0.0002314735        1.1424887061       -0.8824128196
 H          1.2676246812       -1.0013868418       -0.8819815738
 H          1.2662628583       -1.0019875716        0.8809190412
 H          2.5341778257        1.1397739393        0.8833063590
 H          2.5345030426        1.1420866718       -0.8795967568
 H          3.8205292285       -1.0010522260        0.8799501722
 H          4.6836914887        0.2635874035        0.0031876375
 H          3.8229088187       -0.9958819218       -0.8833414080
