# Supplementary material for: Electron iso-density surfaces provide a thermodynamically consistent representation of atomic and molecular surfaces
Source: Nat Commun. 2024 Jul 19;15:6086. doi: 10.1038/s41467-024-50408-8 (PMC11271626; doi:10.1038/s41467-024-50408-8)
Supplement: Supplementary file 5 — Supplementary Data 2 [file 41467_2024_50408_MOESM5_ESM.zip › struct_104/1396-10.xyz]

23
1396-10
 C         -2.6638361638       -1.1380058921       -0.0848953867
 C         -2.3786329390        0.3153825736        0.2758809472
 C         -0.8940721931        0.5941141810        0.5138496982
 C         -0.0486423159        0.4518055324       -0.7504720698
 C          1.3817461841        0.9660699588       -0.5792579166
 C          2.2104288030        0.2248744793        0.4714597858
 C          2.4093801023       -1.2515729282        0.1495657752
 H         -2.2114739286       -1.3993671071       -1.0379076436
 H         -3.7359801384       -1.3050226317       -0.1624517421
 H         -2.2685647532       -1.8040605283        0.6794210681
 H         -2.9303997950        0.5671874846        1.1851060721
 H         -2.7452213831        0.9652796773       -0.5222920900
 H         -0.5280975686       -0.0883762548        1.2829749974
 H         -0.7864928097        1.6132921718        0.8945094468
 H         -0.5211571701        1.0240637592       -1.5534924986
 H         -0.0226130443       -0.5915807764       -1.0644464285
 H          1.3446228328        2.0244279973       -0.3076426937
 H          1.8937938733        0.8921394934       -1.5423810353
 H          1.7382537872        0.3239315294        1.4501775685
 H          3.1893725686        0.7072846557        0.5329678288
 H          1.4669484277       -1.7914560052        0.1897221624
 H          3.0889200965       -1.7058324254        0.8674966244
 H          2.8329924486       -1.3704011727       -0.8456533297
