# Supplementary material for: Electron iso-density surfaces provide a thermodynamically consistent representation of atomic and molecular surfaces
Source: Nat Commun. 2024 Jul 19;15:6086. doi: 10.1038/s41467-024-50408-8 (PMC11271626; doi:10.1038/s41467-024-50408-8)
Supplement: Supplementary file 5 — Supplementary Data 2 [file 41467_2024_50408_MOESM5_ESM.zip › struct_104/1396-11.xyz]

23
1396-11
 C         -2.7611004360       -0.8671815130        0.0300152956
 C         -1.8192898391        0.0222193753        0.8330822718
 C         -1.1194267240        1.0830884366       -0.0176617892
 C         -0.2194850804        0.5330286839       -1.1268191964
 C          0.9102291985       -0.3817855423       -0.6518417707
 C          1.9042180961        0.3088084705        0.2791655623
 C          3.0829564280       -0.5981962112        0.6119050632
 H         -2.2112627074       -1.4757769933       -0.6831444871
 H         -3.4817238948       -0.2622554845       -0.5165920967
 H         -3.3074170844       -1.5345157706        0.6932157021
 H         -1.0762330721       -0.5970729822        1.3380149686
 H         -2.3942154237        0.5351326048        1.6085674816
 H         -0.5278708448        1.7235618943        0.6396275526
 H         -1.8815025874        1.7139015991       -0.4833049400
 H          0.2192555659        1.3823964401       -1.6575065040
 H         -0.8321013249       -0.0146146672       -1.8457329934
 H          1.4494094182       -0.7406117104       -1.5329400253
 H          0.4936916489       -1.2570757812       -0.1503123907
 H          1.4046037395        0.5961237164        1.2057836155
 H          2.2714159153        1.2203609309       -0.1985865217
 H          3.7785544401       -0.0948066735        1.2796583149
 H          3.6181427792       -0.8780033425       -0.2932252484
 H          2.7382130160       -1.5082113832        1.0988274695
