# Supplementary material for: Electron iso-density surfaces provide a thermodynamically consistent representation of atomic and molecular surfaces
Source: Nat Commun. 2024 Jul 19;15:6086. doi: 10.1038/s41467-024-50408-8 (PMC11271626; doi:10.1038/s41467-024-50408-8)
Supplement: Supplementary file 5 — Supplementary Data 2 [file 41467_2024_50408_MOESM5_ESM.zip › struct_104/1396-12.xyz]

23
1396-12
 C         -3.0687496202       -0.6060205563        0.6165249308
 C         -1.8926834594        0.3048213076        0.2848430319
 C         -0.9044764055       -0.3774853311       -0.6582686336
 C          0.2213610743        0.5418430674       -1.1335419029
 C          1.1223528150        1.0915601852       -0.0250312283
 C          1.8110707376        0.0306301133        0.8347985476
 C          2.7338988939       -0.8835702045        0.0376693376
 H         -3.6106887235       -0.8760095628       -0.2876223152
 H         -3.7594000417       -0.1101167289        1.2948775986
 H         -2.7202360570       -1.5212881130        1.0908535231
 H         -1.3873155237        0.5843191679        1.2107593639
 H         -2.2631338230        1.2203855797       -0.1827270908
 H         -1.4491115121       -0.7300798040       -1.5384942155
 H         -0.4838665230       -1.2561527965       -0.1661572503
 H         -0.2204924672        1.3913526827       -1.6614386450
 H          0.8337998138       -0.0027089089       -1.8549294324
 H          0.5340517535        1.7408001627        0.6266170329
 H          1.8906201884        1.7134998194       -0.4924508800
 H          1.0615574878       -0.5704891826        1.3519088684
 H          2.3985452646        0.5443527334        1.6002569346
 H          2.1698551511       -1.4936345823       -0.6630690403
 H          3.2748072239       -1.5498520974        0.7064993811
 H          3.4596128653       -0.2972591537       -0.5223884781
