# Supplementary material for: Electron iso-density surfaces provide a thermodynamically consistent representation of atomic and molecular surfaces
Source: Nat Commun. 2024 Jul 19;15:6086. doi: 10.1038/s41467-024-50408-8 (PMC11271626; doi:10.1038/s41467-024-50408-8)
Supplement: Supplementary file 5 — Supplementary Data 2 [file 41467_2024_50408_MOESM5_ESM.zip › struct_104/1396-13.xyz]

23
1396-13
 C         -2.7881540721       -0.8497602933        0.0253623938
 C         -1.8280923538        0.0175838598        0.8310306533
 C         -1.1158687942        1.0743555780       -0.0145251487
 C         -0.2172832464        0.5191433719       -1.1221203914
 C          0.9160696784       -0.3894540325       -0.6436755501
 C          1.9125277010        0.3116975682        0.2768411691
 C          3.0995600845       -0.5858189929        0.6057491232
 H         -3.3403153960       -1.5154445131        0.6853606067
 H         -2.2521448938       -1.4594113919       -0.6973514542
 H         -3.5030587615       -0.2286427826       -0.5105419960
 H         -1.0925078634       -0.6176849803        1.3269418731
 H         -2.3910790845        0.5329083496        1.6136322034
 H         -0.5205995876        1.7079146172        0.6460409488
 H         -1.8710478865        1.7129856825       -0.4807260906
 H          0.2184146854        1.3659952252       -1.6593075356
 H         -0.8301183621       -0.0346043731       -1.8361123454
 H          1.4523515821       -0.7547299029       -1.5238863718
 H          0.5036116131       -1.2612827887       -0.1328014063
 H          1.4178602768        0.6005572659        1.2056441364
 H          2.2705997591        1.2230582659       -0.2081835650
 H          3.7965716222       -0.0742005715        1.2657567997
 H          3.6300925224       -0.8667394031       -0.3017754590
 H          2.7644957611       -1.4955164099        1.0999257134
