# Supplementary material for: Electron iso-density surfaces provide a thermodynamically consistent representation of atomic and molecular surfaces
Source: Nat Commun. 2024 Jul 19;15:6086. doi: 10.1038/s41467-024-50408-8 (PMC11271626; doi:10.1038/s41467-024-50408-8)
Supplement: Supplementary file 5 — Supplementary Data 2 [file 41467_2024_50408_MOESM5_ESM.zip › struct_104/1396-14.xyz]

23
1396-14
 C         -3.2025987657       -0.3595903605       -0.1106733901
 C         -2.1706669345        0.7273606952       -0.3889786094
 C         -0.8540974205        0.5213008028        0.3622974987
 C         -0.0462863648       -0.6652975808       -0.1588951547
 C          1.2396200665       -0.9164488819        0.6311301231
 C          2.2730653498        0.2097961542        0.5689330205
 C          2.7889798811        0.4766482592       -0.8402123504
 H         -4.1401748828       -0.1264766726       -0.6107131395
 H         -3.3941459754       -0.4366352889        0.9576066892
 H         -2.8610202491       -1.3269970367       -0.4694451267
 H         -2.5918777539        1.6918211068       -0.0941491208
 H         -1.9694737723        0.7705856794       -1.4620768450
 H         -1.0654861103        0.3760079919        1.4246080893
 H         -0.2588279703        1.4309949207        0.2637905741
 H          0.1918362333       -0.5058119211       -1.2119644388
 H         -0.6556506007       -1.5689237900       -0.0955672479
 H          1.7026891785       -1.8320575547        0.2535660571
 H          0.9779413568       -1.0890538244        1.6784469219
 H          3.1162584987       -0.0704789690        1.2055642192
 H          1.8478303406        1.1264494097        0.9808237642
 H          3.1706761678       -0.4397870499       -1.2857386688
 H          3.5949879062        1.2068440466       -0.8147341393
 H          2.0005772142        0.8677718370       -1.4779432405
