# Supplementary material for: Electron iso-density surfaces provide a thermodynamically consistent representation of atomic and molecular surfaces
Source: Nat Commun. 2024 Jul 19;15:6086. doi: 10.1038/s41467-024-50408-8 (PMC11271626; doi:10.1038/s41467-024-50408-8)
Supplement: Supplementary file 5 — Supplementary Data 2 [file 41467_2024_50408_MOESM5_ESM.zip › struct_104/1396-15.xyz]

23
1396-15
 C         -2.8888429436        0.0216356631       -0.5359864045
 C         -1.8426434431        0.7300473884        0.3164678016
 C         -0.8491923350       -0.2295912428        0.9731781105
 C         -0.0002158324       -1.0482131957       -0.0017918762
 C          0.8483661793       -0.2249599080       -0.9732064017
 C          1.8420502605        0.7315861033       -0.3123624009
 C          2.8903787522        0.0188887802        0.5338585127
 H         -2.4322625154       -0.4563521928       -1.3987870916
 H         -3.6275895267        0.7343075437       -0.8965087663
 H         -3.4033067626       -0.7393124041        0.0474184774
 H         -2.3513579331        1.2858330670        1.1086007521
 H         -1.3061789357        1.4567081571       -0.2958810669
 H         -1.4055117494       -0.9275130236        1.6050017480
 H         -0.1916510737        0.3445974419        1.6290460061
 H         -0.6543575217       -1.6974677685       -0.5874128720
 H          0.6541572030       -1.6998036978        0.5809742639
 H          0.1905048952        0.3522635703       -1.6260742170
 H          1.4044917994       -0.9198489561       -1.6085391304
 H          1.3059921283        1.4539514732        0.3053850759
 H          2.3488811357        1.2927063336       -1.1019279001
 H          3.6284896375        0.7301503179        0.8984638778
 H          3.4052983315       -0.7371666705       -0.0554740377
 H          2.4355849701       -0.4658266722        1.3938398650
