# Supplementary material for: Electron iso-density surfaces provide a thermodynamically consistent representation of atomic and molecular surfaces
Source: Nat Commun. 2024 Jul 19;15:6086. doi: 10.1038/s41467-024-50408-8 (PMC11271626; doi:10.1038/s41467-024-50408-8)
Supplement: Supplementary file 5 — Supplementary Data 2 [file 41467_2024_50408_MOESM5_ESM.zip › struct_104/1396-16.xyz]

23
1396-16
 C         -2.9069573009        0.0011753546       -0.5278450720
 C         -1.8597540813        0.7289353779        0.3070001634
 C         -0.8541136384       -0.2145953508        0.9685973879
 C         -0.0001495019       -1.0327985062       -0.0023351606
 C          0.8534363915       -0.2091075690       -0.9689506627
 C          1.8593190900        0.7306833077       -0.3024272226
 C          2.9081445121       -0.0019485662        0.5260916443
 H         -3.4103013401       -0.7563922132        0.0695368513
 H         -2.4535806691       -0.4841436219       -1.3882452921
 H         -3.6545935066        0.7029522988       -0.8913777193
 H         -2.3669458370        1.2910701302        1.0955955567
 H         -1.3336815471        1.4517399515       -0.3187891022
 H         -1.4014978489       -0.9125752533        1.6080991007
 H         -0.2002958899        0.3716646760        1.6174206593
 H         -0.6514862048       -1.6817470667       -0.5913170426
 H          0.6514113841       -1.6846250472        0.5832158014
 H          0.1993243801        0.3808031717       -1.6141533324
 H          1.4005890157       -0.9034222526       -1.6126285925
 H          1.3336085985        1.4488913400        0.3289300391
 H          2.3650680962        1.2984550383       -1.0879109288
 H          3.6550797492        0.6980882843        0.8943921948
 H          3.4120831100       -0.7542342071       -0.0774381519
 H          2.4561066607       -0.4944589132        1.3831079250
