# Supplementary material for: Electron iso-density surfaces provide a thermodynamically consistent representation of atomic and molecular surfaces
Source: Nat Commun. 2024 Jul 19;15:6086. doi: 10.1038/s41467-024-50408-8 (PMC11271626; doi:10.1038/s41467-024-50408-8)
Supplement: Supplementary file 5 — Supplementary Data 2 [file 41467_2024_50408_MOESM5_ESM.zip › struct_104/1396-17.xyz]

23
1396-17
 C         -3.0016196287       -0.6624226488       -0.8246753310
 C         -1.8409692835        0.2802059333       -0.5293936437
 C         -1.1995587308       -0.0235899085        0.8239468892
 C         -0.0033507318        0.8815412700        1.1509727524
 C          1.3605459005        0.2429902647        0.8816937594
 C          1.6299731998       -0.0611252981       -0.5897029285
 C          3.0504142749       -0.5711687496       -0.8036930385
 H         -2.6574776587       -1.6942514879       -0.8542504099
 H         -3.4548107073       -0.4247671220       -1.7844343768
 H         -3.7659214677       -0.5803310081       -0.0545769073
 H         -2.2051606703        1.3104818518       -0.5277121076
 H         -1.0969457759        0.1953593884       -1.3223217777
 H         -0.8826315409       -1.0683816428        0.8479099193
 H         -1.9653971999        0.0974380570        1.5938797133
 H         -0.0375806898        1.1490574739        2.2096692875
 H         -0.0846891930        1.8093860758        0.5803974225
 H          1.4432660041       -0.6812073904        1.4593387467
 H          2.1356914171        0.9241807178        1.2434432177
 H          1.4789383065        0.8464066127       -1.1790537820
 H          0.9257812478       -0.8150922815       -0.9444745256
 H          3.2193536301       -1.4804136513       -0.2303802212
 H          3.7766719450        0.1731648930       -0.4836136697
 H          3.2253128001       -0.7910147051       -1.8545270925
