# Supplementary material for: Electron iso-density surfaces provide a thermodynamically consistent representation of atomic and molecular surfaces
Source: Nat Commun. 2024 Jul 19;15:6086. doi: 10.1038/s41467-024-50408-8 (PMC11271626; doi:10.1038/s41467-024-50408-8)
Supplement: Supplementary file 5 — Supplementary Data 2 [file 41467_2024_50408_MOESM5_ESM.zip › struct_104/1396-18.xyz]

23
1396-18
 C         -3.2235880518       -0.8433044296        0.4033711500
 C         -2.1995303342        0.2841235708        0.3565833790
 C         -0.9027881652       -0.1533197358       -0.3207819782
 C          0.1195447404        0.9807248311       -0.3823224372
 C          1.4543880822        0.5641372262       -1.0166163229
 C          2.5574923943        0.2495718428       -0.0042376910
 C          2.2600968077       -0.9573610214        0.8767196707
 H         -4.1382833702       -0.5118051536        0.8896132453
 H         -2.8298099522       -1.6936146285        0.9563386458
 H         -3.4708860964       -1.1756347888       -0.6026549864
 H         -1.9805326031        0.6169351407        1.3741199699
 H         -2.6206954039        1.1348935229       -0.1844562635
 H         -1.1257376170       -0.4882219512       -1.3370384052
 H         -0.4862002945       -1.0031541867        0.2212901037
 H          0.2991558776        1.3624586450        0.6250764770
 H         -0.3168461731        1.7980902311       -0.9614845228
 H          1.8147403374        1.3735705151       -1.6557409481
 H          1.2956031108       -0.3068573427       -1.6561139069
 H          2.7216184776        1.1254153291        0.6283548776
 H          3.4842731661        0.0645289206       -0.5536326610
 H          2.0503230977       -1.8329323899        0.2658146052
 H          1.4051388973       -0.7681249417        1.5202093792
 H          3.1162083424       -1.1800569962        1.5104580572
