# Supplementary material for: Electron iso-density surfaces provide a thermodynamically consistent representation of atomic and molecular surfaces
Source: Nat Commun. 2024 Jul 19;15:6086. doi: 10.1038/s41467-024-50408-8 (PMC11271626; doi:10.1038/s41467-024-50408-8)
Supplement: Supplementary file 5 — Supplementary Data 2 [file 41467_2024_50408_MOESM5_ESM.zip › struct_104/1396-19.xyz]

23
1396-19
 C         -2.4243391616       -1.2536109589       -0.4155182708
 C         -2.2936982599        0.2659175031       -0.4140293910
 C         -1.4999245225        0.8062857475        0.7840473804
 C         -0.0350458211        1.1243873870        0.4777563388
 C          0.8047745508       -0.0950337536        0.1070989533
 C          2.2821536512        0.2592370420       -0.0491409494
 C          3.1188004092       -0.9552446244       -0.4327832508
 H         -1.4502629219       -1.7339496623       -0.4327420119
 H         -2.9848636908       -1.5839741605       -1.2878484638
 H         -2.9533388916       -1.5878393958        0.4747467396
 H         -3.2994699188        0.6921325862       -0.3997304153
 H         -1.8185994639        0.5928300138       -1.3411405340
 H         -1.5476028093        0.0860941521        1.6035644387
 H         -1.9692847249        1.7282456814        1.1354249425
 H          0.4051882382        1.5956097341        1.3609557291
 H          0.0103025536        1.8524435766       -0.3362639455
 H          0.4447062865       -0.5184134049       -0.8319286246
 H          0.6990150624       -0.8563605887        0.8838490299
 H          2.6558147196        0.6748043768        0.8897484302
 H          2.3886017842        1.0301108268       -0.8161423958
 H          3.0405051022       -1.7281347402        0.3289758779
 H          4.1663766190       -0.6825008369       -0.5380603576
 H          2.7763309651       -1.3717256342       -1.3778031846
