# Supplementary material for: Electron iso-density surfaces provide a thermodynamically consistent representation of atomic and molecular surfaces
Source: Nat Commun. 2024 Jul 19;15:6086. doi: 10.1038/s41467-024-50408-8 (PMC11271626; doi:10.1038/s41467-024-50408-8)
Supplement: Supplementary file 5 — Supplementary Data 2 [file 41467_2024_50408_MOESM5_ESM.zip › struct_104/1396-2.xyz]

23
1396-2
 C         -3.5030220513       -0.5535684260        0.3221475609
 C         -2.0643619029       -0.1070022871        0.5535426099
 C         -1.3859278013        0.3001399529       -0.7527872327
 C          0.0224073552        0.8633104076       -0.5599370145
 C          1.0329275672       -0.1760071421       -0.0793861207
 C          2.4474512542        0.3952296392       -0.0115455693
 C          3.4548565180       -0.6394020341        0.4749140420
 H         -3.5332191637       -1.4054658862       -0.3539148275
 H         -4.0874012915        0.2518005131       -0.1180158105
 H         -3.9708368335       -0.8435363842        1.2602722541
 H         -1.5092591556       -0.9227585712        1.0193512693
 H         -2.0542926592        0.7405073840        1.2430280902
 H         -2.0010984516        1.0602810835       -1.2414016306
 H         -1.3404398616       -0.5641644686       -1.4198343932
 H         -0.0143519720        1.6889489695        0.1550288501
 H          0.3683689273        1.2704695258       -1.5136856722
 H          1.0226267332       -1.0303247402       -0.7607962413
 H          0.7500718603       -0.5366261236        0.9110869325
 H          2.4563227327        1.2550793742        0.6624329177
 H          2.7418380766        0.7498309671       -1.0022100735
 H          3.1920410700       -0.9889942771        1.4711285746
 H          4.4547480659       -0.2132144289        0.5136839931
 H          3.4732707404       -1.4973583118       -0.1939444282
