# Supplementary material for: Electron iso-density surfaces provide a thermodynamically consistent representation of atomic and molecular surfaces
Source: Nat Commun. 2024 Jul 19;15:6086. doi: 10.1038/s41467-024-50408-8 (PMC11271626; doi:10.1038/s41467-024-50408-8)
Supplement: Supplementary file 5 — Supplementary Data 2 [file 41467_2024_50408_MOESM5_ESM.zip › struct_104/1396-20.xyz]

23
1396-20
 C         -2.7810270672       -1.1351189793        0.4420526142
 C         -2.2040984737        0.2753942566        0.4802276385
 C         -1.4573650367        0.6419621277       -0.8138744061
 C         -0.0015477356        1.0495231539       -0.5813615676
 C          0.8812399383       -0.1242779384       -0.1635450820
 C          2.3266965935        0.3042218972        0.0777334585
 C          3.2052587232       -0.8690963261        0.4941141040
 H         -1.9888770827       -1.8678553359        0.3037443175
 H         -3.4891699748       -1.2359444673       -0.3777153582
 H         -3.2999107079       -1.3620477499        1.3711402123
 H         -1.5259869699        0.3565322871        1.3314199444
 H         -3.0168089313        0.9838803072        0.6519521568
 H         -1.9722439499        1.4650659801       -1.3130742158
 H         -1.4739701772       -0.2093624306       -1.4974763112
 H          0.0387028270        1.8279469908        0.1845575171
 H          0.3980175795        1.4773772960       -1.5044738787
 H          0.8580124056       -0.8862968867       -0.9465802773
 H          0.4876627710       -0.5768907129        0.7486583940
 H          2.3503012963        1.0693123187        0.8574584900
 H          2.7275164482        0.7517787760       -0.8348837104
 H          2.8348405686       -1.3153758537        1.4146853923
 H          4.2294207963       -0.5424163481        0.6595300625
 H          3.2100454089       -1.6351455743       -0.2784793235
