# Supplementary material for: Electron iso-density surfaces provide a thermodynamically consistent representation of atomic and molecular surfaces
Source: Nat Commun. 2024 Jul 19;15:6086. doi: 10.1038/s41467-024-50408-8 (PMC11271626; doi:10.1038/s41467-024-50408-8)
Supplement: Supplementary file 5 — Supplementary Data 2 [file 41467_2024_50408_MOESM5_ESM.zip › struct_104/1396-21.xyz]

23
1396-21
 C         -2.9413660663        0.7752108446       -0.3040115574
 C         -1.8098746348        0.4897843497        0.6768989058
 C         -1.1420763525       -0.8636938538        0.4219924801
 C         -0.2285726755       -0.8868601302       -0.8122395649
 C          1.2616103263       -0.7858688421       -0.4811374329
 C          1.6682563886        0.5483240172        0.1394367139
 C          3.1748278156        0.6282823742        0.3565499795
 H         -2.5777986333        0.7839884852       -1.3287493595
 H         -3.3912471048        1.7432801450       -0.0946631526
 H         -3.7144032683        0.0135689696       -0.2245957286
 H         -2.2170093362        0.4962007276        1.6911327410
 H         -1.0672164718        1.2862115060        0.6137790352
 H         -1.9299838407       -1.6116024711        0.3072753556
 H         -0.5582763112       -1.1465494486        1.3004509371
 H         -0.4965009428       -0.0706156129       -1.4850683306
 H         -0.3854834147       -1.8199362131       -1.3580432846
 H          1.8312719577       -0.9290994531       -1.4034719193
 H          1.5341422902       -1.5962156340        0.1998866381
 H          1.1631635355        0.6772043293        1.0980555710
 H          1.3548560926        1.3623121906       -0.5187530546
 H          3.5073219825       -0.1685606790        1.0186607783
 H          3.4484618894        1.5815916068        0.8031738467
 H          3.7036142964        0.5281926995       -0.5891530916
