# Supplementary material for: Electron iso-density surfaces provide a thermodynamically consistent representation of atomic and molecular surfaces
Source: Nat Commun. 2024 Jul 19;15:6086. doi: 10.1038/s41467-024-50408-8 (PMC11271626; doi:10.1038/s41467-024-50408-8)
Supplement: Supplementary file 5 — Supplementary Data 2 [file 41467_2024_50408_MOESM5_ESM.zip › struct_104/1396-22.xyz]

23
1396-22
 C         -3.1664216859        0.6499323913        0.3319845993
 C         -1.6598368037        0.5534533379        0.1217012998
 C         -1.2596434387       -0.8039482919       -0.4507635095
 C          0.2290047206       -0.9241103864       -0.7826073837
 C          1.1483299640       -0.8605706312        0.4455875751
 C          1.8035426687        0.5051281492        0.6659382378
 C          2.9228528482        0.7834781499       -0.3308399844
 H         -3.5053475874       -0.1220284234        1.0197996594
 H         -3.6937112683        0.5212997689       -0.6110644088
 H         -3.4350596137        1.6194435898        0.7455604058
 H         -1.1567395810        0.7124396757        1.0768077633
 H         -1.3399783500        1.3421253250       -0.5636686073
 H         -1.8323064542       -0.9782698010       -1.3658910530
 H         -1.5338158723       -1.5878139045        0.2599575220
 H          0.4987443029       -0.1355424360       -1.4869080137
 H          0.3789870039       -1.8781541888       -1.2931257227
 H          1.9438617155       -1.6023598486        0.3437789339
 H          0.5720558864       -1.1292928300        1.3334807379
 H          2.2199057235        0.5360328927        1.6759940089
 H          1.0522921899        1.2924584572        0.5938954277
 H          3.3649306045        1.7595357217       -0.1430489608
 H          2.5495857968        0.7707542814       -1.3520231776
 H          3.7041385245        0.0309843657       -0.2454713131
