# Supplementary material for: Electron iso-density surfaces provide a thermodynamically consistent representation of atomic and molecular surfaces
Source: Nat Commun. 2024 Jul 19;15:6086. doi: 10.1038/s41467-024-50408-8 (PMC11271626; doi:10.1038/s41467-024-50408-8)
Supplement: Supplementary file 5 — Supplementary Data 2 [file 41467_2024_50408_MOESM5_ESM.zip › struct_104/1396-23.xyz]

23
1396-23
 C         -2.3676353539       -1.1886896216        0.1725809530
 C         -2.4573254987        0.2617857340       -0.2854601814
 C         -1.0988838166        0.8851005986       -0.6126416464
 C         -0.1710588386        1.0208309365        0.6036525204
 C          0.9114067021       -0.0582234647        0.6839217863
 C          2.0404324724        0.1628450098       -0.3207630905
 C          3.0929140882       -0.9359612134       -0.2363730236
 H         -1.8221256755       -1.2677470020        1.1092710418
 H         -1.8619733332       -1.7942169827       -0.5768822172
 H         -3.3642427744       -1.5977829217        0.3256566094
 H         -2.9468125849        0.8557503329        0.4903284837
 H         -3.0841556057        0.3108854855       -1.1796956553
 H         -1.2797978872        1.8739422978       -1.0399518435
 H         -0.6123170074        0.2845682020       -1.3828592447
 H         -0.7740992151        0.9918593873        1.5136534307
 H          0.3233099982        1.9947582775        0.5792723672
 H          0.4685658388       -1.0406061266        0.5144774350
 H          1.3382033601       -0.0575131736        1.6903765515
 H          2.5098995673        1.1301853914       -0.1263155174
 H          1.6337748777        0.1933765285       -1.3335337219
 H          3.5277412013       -0.9721253841        0.7603931647
 H          3.8919403899       -0.7588175832       -0.9527579346
 H          2.6497221417       -1.9064932322       -0.4500319203
