# Supplementary material for: Electron iso-density surfaces provide a thermodynamically consistent representation of atomic and molecular surfaces
Source: Nat Commun. 2024 Jul 19;15:6086. doi: 10.1038/s41467-024-50408-8 (PMC11271626; doi:10.1038/s41467-024-50408-8)
Supplement: Supplementary file 5 — Supplementary Data 2 [file 41467_2024_50408_MOESM5_ESM.zip › struct_104/1396-24.xyz]

23
1396-24
 C         -2.8906167715       -0.9717987642        0.3267110506
 C         -1.5868289090       -0.2425412471        0.6286842145
 C         -1.1227180532        0.5947371180       -0.5626212612
 C          0.1907520382        1.3496653053       -0.3121486013
 C          1.4247279857        0.6843284053       -0.9268117024
 C          1.7879096622       -0.6845286165       -0.3510860348
 C          2.2412320364       -0.6217649954        1.1026559939
 H         -3.2129788598       -1.5545565273        1.1867118697
 H         -2.7635652046       -1.6472482808       -0.5169137104
 H         -3.6771800548       -0.2619136279        0.0789466498
 H         -0.8218916854       -0.9729133457        0.8947682841
 H         -1.7325502245        0.4131096273        1.4909077330
 H         -1.9125299976        1.3133422007       -0.7948116830
 H         -1.0102809080       -0.0515897308       -1.4358881117
 H          0.3377417619        1.4806416291        0.7607637748
 H          0.1142259825        2.3489827339       -0.7473344923
 H          2.2790999252        1.3537091230       -0.7942401960
 H          1.2588757614        0.5768001973       -2.0021108271
 H          2.5998032021       -1.1019259357       -0.9526155226
 H          0.9367068536       -1.3604476016       -0.4433227345
 H          2.5476099677       -1.6075625393        1.4462584435
 H          1.4405060657       -0.2719038248        1.7490175050
 H          3.0866079267        0.0552969821        1.2073924032
