# Supplementary material for: Electron iso-density surfaces provide a thermodynamically consistent representation of atomic and molecular surfaces
Source: Nat Commun. 2024 Jul 19;15:6086. doi: 10.1038/s41467-024-50408-8 (PMC11271626; doi:10.1038/s41467-024-50408-8)
Supplement: Supplementary file 5 — Supplementary Data 2 [file 41467_2024_50408_MOESM5_ESM.zip › struct_104/1396-25.xyz]

23
1396-25
 C         -2.7343590272       -1.1983624226       -0.0264374063
 C         -1.6900298262       -0.1926421414       -0.4960844871
 C         -0.9499634621        0.4392218371        0.6805961351
 C          0.0584200771        1.5092390000        0.2622030794
 C          1.2613945827        1.0052510504       -0.5393324832
 C          2.1755556564        0.0419095533        0.2317365168
 C          1.9339357270       -1.4259464082       -0.1052096795
 H         -2.2650493567       -1.9998968748        0.5407322777
 H         -3.2532792784       -1.6382885257       -0.8751773309
 H         -3.4705685835       -0.7154676261        0.6129162791
 H         -2.1787394332        0.5937091872       -1.0764176428
 H         -0.9807252679       -0.6973319821       -1.1537879748
 H         -0.4453657301       -0.3379612068        1.2565513926
 H         -1.6857879124        0.9046487067        1.3423575636
 H          0.4291148873        2.0070855033        1.1623127694
 H         -0.4619043767        2.2626304160       -0.3356453933
 H          1.8406394475        1.8836219662       -0.8344110776
 H          0.9192719625        0.5264477868       -1.4576792630
 H          2.0429286750        0.1961534507        1.3046337619
 H          3.2175087575        0.2742085270       -0.0004648132
 H          2.1095376586       -1.6048024789       -1.1643058380
 H          0.9154954796       -1.7240195025        0.1264173126
 H          2.6120473656       -2.0599277421        0.4629290927
