# Supplementary material for: Electron iso-density surfaces provide a thermodynamically consistent representation of atomic and molecular surfaces
Source: Nat Commun. 2024 Jul 19;15:6086. doi: 10.1038/s41467-024-50408-8 (PMC11271626; doi:10.1038/s41467-024-50408-8)
Supplement: Supplementary file 5 — Supplementary Data 2 [file 41467_2024_50408_MOESM5_ESM.zip › struct_104/1396-3.xyz]

23
1396-3
 C         -3.1728951162        0.0256540131       -0.9083612158
 C         -2.6571667895        0.2300613070        0.5114060109
 C         -1.2831126914       -0.3970553725        0.7498635518
 C         -0.1604419437        0.2882725293       -0.0261743537
 C          1.2071666827       -0.2971460673        0.3175990766
 C          2.3339701268        0.3760239768       -0.4623679569
 C          3.6960687242       -0.2110836062       -0.1133892919
 H         -3.1936784635       -1.0335455059       -1.1562338406
 H         -2.5417701605        0.5364456577       -1.6307511512
 H         -4.1824401319        0.4194961647       -1.0035851346
 H         -3.3686478447       -0.2152822285        1.2112539737
 H         -2.6070565511        1.2996222426        0.7284849467
 H         -1.3181560120       -1.4543690398        0.4762922955
 H         -1.0544392844       -0.3411646367        1.8173691659
 H         -0.1635814969        1.3565828447        0.2043554782
 H         -0.3320360040        0.1789274575       -1.0983463496
 H          1.2068732090       -1.3675805335        0.0975721457
 H          1.3920046038       -0.1813682798        1.3884754680
 H          2.3336437120        1.4465254588       -0.2438765800
 H          2.1518331193        0.2578025151       -1.5331621614
 H          3.7229444896       -1.2743154670       -0.3425339814
 H          3.9052379209       -0.0852478464        0.9468485004
 H          4.4831736513        0.2819742635       -0.6793710172
