# Supplementary material for: Electron iso-density surfaces provide a thermodynamically consistent representation of atomic and molecular surfaces
Source: Nat Commun. 2024 Jul 19;15:6086. doi: 10.1038/s41467-024-50408-8 (PMC11271626; doi:10.1038/s41467-024-50408-8)
Supplement: Supplementary file 5 — Supplementary Data 2 [file 41467_2024_50408_MOESM5_ESM.zip › struct_104/1396-4.xyz]

23
1396-4
 C         -3.4813649114       -0.4593586604       -0.1029290869
 C         -1.9717872510       -0.5996501204        0.0524497955
 C         -1.2932783244        0.7606668279        0.1996773556
 C          0.2085031858        0.6652376166        0.4706393826
 C          0.9978775164        0.1042867715       -0.7112819391
 C          2.5115680379        0.2326902411       -0.5363423692
 C          3.0588720227       -0.6304583737        0.5945606487
 H         -3.9489263972       -1.4356109818       -0.2096513956
 H         -3.7199341901        0.1332940022       -0.9836266237
 H         -3.9112863870        0.0337677444        0.7665170021
 H         -1.5707717783       -1.1190600858       -0.8192959211
 H         -1.7532391606       -1.2076687517        0.9335535023
 H         -1.7638265176        1.2964682253        1.0283785040
 H         -1.4609142771        1.3466841368       -0.7074318108
 H          0.3691284634        0.0414510576        1.3516856886
 H          0.5850616776        1.6660585740        0.6980773793
 H          0.7047784823        0.6442811027       -1.6154187544
 H          0.7479495650       -0.9481411518       -0.8566497328
 H          2.7660366506        1.2787162565       -0.3493401320
 H          2.9961341959       -0.0621383065       -1.4705533178
 H          2.6723248472       -0.3039962345        1.5563450629
 H          4.1443845075       -0.5670710704        0.6269665968
 H          2.7809437494       -1.6719022503        0.4463959741
