# Supplementary material for: Electron iso-density surfaces provide a thermodynamically consistent representation of atomic and molecular surfaces
Source: Nat Commun. 2024 Jul 19;15:6086. doi: 10.1038/s41467-024-50408-8 (PMC11271626; doi:10.1038/s41467-024-50408-8)
Supplement: Supplementary file 6 — Supplementary Software [file 41467_2024_50408_MOESM6_ESM.zip]

Archive with 3 entries (3 files):
- analyze_surf.m
- Multiwfn.in
- orca_input.in
