# Supplementary material for: Electron iso-density surfaces provide a thermodynamically consistent representation of atomic and molecular surfaces
Source: Nat Commun. 2024 Jul 19;15:6086. doi: 10.1038/s41467-024-50408-8 (PMC11271626; doi:10.1038/s41467-024-50408-8)
Supplement: Supplementary file 6 — Supplementary Software [file 41467_2024_50408_MOESM6_ESM.zip › Multiwfn.in]

$Multiwfn_path/Multiwfn xxx.wfn << EOF > out.log 
12 
1 
1 
0.0025 
3 
0.1 
0 
-1 
5 
-1 
q 
EOF 
