# Supplementary material for: Electron iso-density surfaces provide a thermodynamically consistent representation of atomic and molecular surfaces
Source: Nat Commun. 2024 Jul 19;15:6086. doi: 10.1038/s41467-024-50408-8 (PMC11271626; doi:10.1038/s41467-024-50408-8)
Supplement: Supplementary file 6 — Supplementary Software [file 41467_2024_50408_MOESM6_ESM.zip › orca_input.in]

! dsd-pbep86 def2-qzvpd def2-tzvpd/c d3bj nofrozencore PModel verytightscf PAL16 
%maxcore 1500 
%mp2 Density relaxed end 
%scf 
guessmode Cmatrix 
STABPerform true 
STABRestartUHFifUnstable true 
End 
*xyzfile molecule.xyz # xyz file of the molecule 
