# Supplementary material for: Electron iso-density surfaces provide a thermodynamically consistent representation of atomic and molecular surfaces
Source: Nat Commun. 2024 Jul 19;15:6086. doi: 10.1038/s41467-024-50408-8 (PMC11271626; doi:10.1038/s41467-024-50408-8)
Supplement: Supplementary file 8 — Source Data [file 41467_2024_50408_MOESM8_ESM.xlsx]

## Sheet: Fig1
Fig-1
cut-off density	MUPE
0.0008	10.4086
0.0009	8.59043
0.001	6.98398
0.0011	5.54776
0.0012	4.31353
0.0013	3.26567
0.0014	2.42916
0.0015	1.84308
0.0016	1.59229
0.0017	1.71231
0.0018	2.10157
0.0019	2.60938
0.002	3.16723
0.0021	3.78645
0.0022	4.39499
0.0023	4.98712
0.0024	5.5615
0.0025	6.10887

## Sheet: Fig2
Fig-2
Exp.		rho=0.001	rho=0.002	rho=0.0016
126.14		136.44	122.48	126.87
188.03		198.4	183.87	188.26
168.09		178.74	163.82	168.45
148.02		158.43	144.22	148.63
149.6		160.13	145.75	150.22
178.79		190.09	174.8	179.52
147.05		157.45	143.21	147.65
156.51		168.09	152.23	157.2
181.22		192.61	177.1	181.9
81.381		89.978	78.254	81.939
188.43		200.07	183.59	188.72
178.68		189.8	174.69	179.34
166.89		178.11	162.93	167.65
167.88		178.76	163.84	168.47
107.51		116.85	104	108.04
174.79		186.57	169.92	175.12
188		199.25	184.1	188.72
186.74		198.04	181.82	186.86
171.78		183.27	166.96	172.07
207.01		219.98	202.48	207.92
176.71		186.91	172.13	176.67
174.37		184.57	169.87	174.38
166.81		177.1	162.23	166.84
75.087		82.973	72.247	75.613
137.5		147.8	133.04	137.67
112.75		122.36	109.74	113.68
187.76		198.79	182.51	187.59
179.23		188.86	174.39	178.82
94.754		104.08	92.112	95.869
67.473		75.035	64.603	67.87
152.88		164.17	149.63	154.17
161.37		172.86	158.35	162.83
158.82		169.23	153.61	158.49
136.27		147.89	133.29	137.86
131.67		142.73	129.14	133.39
128.39		138.08	123.79	128.28
87.61		97.221	85.273	89.025
146.33		155.14	141.43	145.67
171.75		184.09	168.55	173.4
108.37		117.23	104.15	108.26
165.54		174.54	159.93	164.44
113.8		124.45	111.37	115.47
186.74		196.31	180.48	185.38
173.49		182.17	167.75	172.17
129.36		140.43	127.03	131.21
185.38		194.7	179	183.84
182.36		195.75	179.86	184.78
132.99		144.72	130.56	134.99
110.54		118.62	106.04	110
181.1		189.87	174.65	179.34
163.44		175.76	161.23	165.72
157.31		169.5	155.42	159.74
201.76		210.6	194.57	199.5
181.69		195.22	179.58	184.43
171.65		181.26	165.05	170.14
184.24		192.47	177.78	182.26
127.79		135.98	122.34	126.61
166.39		179.77	164.38	169.16
176.8		184.94	170.28	174.78
206.25		215.54	198.81	203.98
148.09		160.09	146.32	150.58
163.06		175.98	161.23	165.81
119.67		127.83	114.1	118.41
162.13		176.41	160.64	165.57
169.07		183.74	167.64	172.67
160		173.27	158.76	163.25
140.18		148.97	133.4	138.31
171.52		179.92	163.9	168.92
129.49		137.77	123.07	127.71
100.98		108.4	95.648	99.651
147.41		154.06	140.6	144.76
159.11		172.73	158.4	162.83
161.85		175.87	161.12	165.69
118.96		125.9	113.17	117.16
164.45		178.73	163.96	168.54
141.23		155.11	141.01	145.4
180.69		197.62	180.52	185.87
58.664		64.705	54.732	57.845
117.08		130.16	116.48	120.77
160.48		175.54	160.69	165.28
130.39		137.64	122.99	127.61
113.21		120.18	106.74	110.97
149.03		164.02	148.93	153.65
109.54		116.55	102.96	107.24
163.02		178.46	163.38	168.06
97.71		104.24	91.883	95.769
145.75		160.35	146.06	150.51
142.24		148.31	134	138.48
120.49		126.35	113.05	117.21
152.67		158.97	143.84	148.61
104.38		117.36	104.32	108.42
151.81		157.75	143	147.64
152.56		158.14	143.39	148
155.78		161.64	146.28	151.11
131.09		145.73	131.96	136.27
177.83		181.87	165.53	170.67
126.47		142.3	128.63	132.9
134.06		137.74	123.97	128.31
143.25		145.97	132.37	136.63
86.044		90.641	78.79	82.518
116.08		132.26	118.3	122.7
175.57		178.53	162.42	167.49
155.78		158.65	143.6	148.33
141.32		144	129.89	134.3
